# Supplementary material for: The dynamic role of TRIM8, a novel ciliary protein, during various stages of mitosis
Source: Cell Death Dis. 2025 Oct 7;16(1):707. doi: 10.1038/s41419-025-07973-7 (PMC12504472; doi:10.1038/s41419-025-07973-7)
Supplement: Supplementary file 7 — Supplementary Table 1. List of differentially expressed proteins from the LC–MS/MS study and downstream analysis using Ingenuity Pathway Analysis (IPA). [file 41419_2025_7973_MOESM7_ESM.xlsx]

## Sheet: DE_Proteins_Proteomics_Study
Codes	Protein names	Gene name	Peptides	Mol. weight [kDa]	FDR	Log2 Fold Change	Up/Down
P09493	Tropomyosin alpha-1 chain	TPM1	20	32.708	0.0420307	6.27493	Up
Q9H1E3	Nuclear ubiquitous casein and cyclin-dependent kinase substrate 1	NUCKS1	6	27.296	0.00731929	4.16449	Up
P46013	Proliferation marker protein Ki-67	MKI67	26	358.69	0.00145145	3.45333	Up
Q13501	Sequestosome-1	SQSTM1	6	47.687	0.000405405	2.62918	Up
P11388	DNA topoisomerase 2-alpha	TOP2A	14	174.38	0.000152279	2.50448	Up
P62328	Thymosin beta-4	TMSB4X	5	5.0526	0.0378786	2.42593	Up
Q3KQU3	MAP7 domain-containing protein 1	MAP7D1	4	92.819	0.0218844	2.35364	Up
P07741	Adenine phosphoribosyltransferase	APRT	5	19.608	0.0282378	2.20591	Up
Q96M27	Protein PRRC1	PRRC1	5	46.701	0.000574013	2.17115	Up
P21399	Cytoplasmic aconitate hydratase	ACO1	9	98.398	0.00731664	2.11522	Up
P30405	Peptidyl-prolyl cis-trans isomerase F, mitochondrial	PPIF	4	22.04	0.0362626	2.06413	Up
O00499	Myc box-dependent-interacting protein 1	BIN1	4	64.699	0.0106725	2.05781	Up
O95347	Structural maintenance of chromosomes protein 2	SMC2	11	135.65	0.00439526	2.04611	Up				f
P98179	RNA-binding protein 3	RBM3	7	17.17	0.00404367	1.98948	Up
P52597	Heterogeneous nuclear ribonucleoprotein F	HNRNPF	12	45.671	0.019309	1.95598	Up
P43246	DNA mismatch repair protein Msh2	MSH2	5	104.74	0.0256648	1.94653	Up
P49023	Paxillin	PXN	6	64.505	0.000628647	1.90197	Up
Q6P2E9	Enhancer of mRNA-decapping protein 4	EDC4	4	151.66	0.0091856	1.89792	Up
P31350	Ribonucleoside-diphosphate reductase subunit M2	RRM2	6	44.877	0.0381327	1.8911	Up
Q96EP5	DAZ-associated protein 1	DAZAP1	7	43.383	0.000405405	1.87214	Up
P27695	DNA-(apurinic or apyrimidinic site) lyase	APEX1	11	35.554	0.0194381	1.87163	Up
P53814	Smoothelin	SMTN	6	99.058	0.00115309	1.85796	Up
Q8N1F7	Nuclear pore complex protein Nup93	NUP93	9	93.487	0.00119079	1.84077	Up
Q12874	Splicing factor 3A subunit 3	SF3A3	7	58.848	0.000492263	1.76004	Up
Q27J81	Inverted formin-2	INF2	10	135.62	0.00439526	1.74507	Up
P35580	Myosin-10	MYH10	38	229	0.000332085	1.74406	Up
Q9BWD1	Acetyl-CoA acetyltransferase, cytosolic	ACAT2	6	41.35	0.0171287	1.74188	Up
Q02750	Dual specificity mitogen-activated protein kinase kinase 1	MAP2K1	7	43.439	0.00731664	1.70971	Up
P09104	Gamma-enolase	ENO2	15	47.268	0.000283399	1.70092	Up
O75326	Semaphorin-7A	SEMA7A	5	74.823	0.00410418	1.68545	Up
Q92896	Golgi apparatus protein 1	GLG1	9	134.55	0.0317837	1.68374	Up
Q8WXX5	DnaJ homolog subfamily C member 9	DNAJC9	6	29.909	0.04288	1.6826	Up
Q8TAQ2	SWI/SNF complex subunit SMARCC2	SMARCC2	4	132.88	0.0170263	1.67881	Up
O75531	Barrier-to-autointegration factor	BANF1	5	10.058	0.0406891	1.67676	Up
P52292	Importin subunit alpha-1	KPNA2	14	57.861	0.000143203	1.66715	Up
P12270	Nucleoprotein TPR	TPR	24	267.29	0.0152831	1.6527	Up
P43487	Ran-specific GTPase-activating protein	RANBP1	6	23.31	0.00763218	1.63346	Up
Q96PK6	RNA-binding protein 14	RBM14	8	69.491	0.000961687	1.62341	Up
P25205	DNA replication licensing factor MCM3	MCM3	8	90.98	0.0317808	1.61977	Up
Q9H910	Jupiter microtubule associated homolog 2	JPT2	5	20.063	0.0150218	1.6023	Up
O95817	BAG family molecular chaperone regulator 3	BAG3	11	61.594	0.000961687	1.60194	Up
P09622	Dihydrolipoyl dehydrogenase, mitochondrial	DLD	9	54.177	0.00908522	1.60073	Up
P46087	Probable 28S rRNA (cytosine(4447)-C(5))-methyltransferase	NOP2	7	89.301	0.0202325	1.59777	Up
Q14008	Cytoskeleton-associated protein 5	CKAP5	7	225.49	0.00215369	1.59709	Up
Q9UQE7	Structural maintenance of chromosomes protein 3	SMC3	12	141.54	0.00145757	1.59584	Up
Q9UKY7	Protein CDV3 homolog	CDV3	6	27.335	0.0282378	1.5931	Up
Q96CT7	Coiled-coil domain-containing protein 124	CCDC124	7	25.835	0.0061678	1.58244	Up
Q9UKV3	Apoptotic chromatin condensation inducer in the nucleus	ACIN1	6	151.86	0.00697676	1.58087	Up
Q12849	G-rich sequence factor 1	GRSF1	7	53.126	0.0204987	1.57223	Up
Q8N1G4	Leucine-rich repeat-containing protein 47	LRRC47	4	63.472	0.0126415	1.56581	Up
P33992	DNA replication licensing factor MCM5	MCM5	6	82.285	0.00247668	1.55835	Up
P33316	Deoxyuridine 5-triphosphate nucleotidohydrolase, mitochondrial	DUT	7	26.563	0.00122165	1.55151	Up
Q14566	DNA replication licensing factor MCM6	MCM6	8	92.888	0.00599191	1.54826	Up
P10412	Histone H1.4	HIST1H1E	11	21.865	0.00251973	1.54412	Up
Q96K17	Transcription factor BTF3 homolog 4	BTF3L4	5	17.27	0.0442411	1.53546	Up
Q5SW79	Centrosomal protein of 170 kDa	CEP170	11	175.29	0.0167754	1.52312	Up
O76021	Ribosomal L1 domain-containing protein 1	RSL1D1	10	54.972	0.0204987	1.51833	Up
P33991	DNA replication licensing factor MCM4	MCM4	10	96.557	0.00549726	1.517	Up
Q9UI30	Multifunctional methyltransferase subunit TRM112-like protein	TRMT112	5	14.199	0.0371418	1.51457	Up
Q9P258	Protein RCC2	RCC2	10	56.084	0.00485436	1.50785	Up
Q9UDY2	Tight junction protein ZO-2	TJP2	8	133.96	0.000673418	1.50594	Up
P33993	DNA replication licensing factor MCM7	MCM7	9	81.307	0.000133302	1.50528	Up
Q13283	Ras GTPase-activating protein-binding protein 1	G3BP1	12	52.164	1.61867e-05	1.50426	Up
Q9NYF8	Bcl-2-associated transcription factor 1	BCLAF1	7	106.12	0.00353911	1.50396	Up
Q14157	Ubiquitin-associated protein 2-like	UBAP2L	16	114.53	0.00121215	1.48751	Up
O14737	Programmed cell death protein 5	PDCD5	5	14.285	0.0275478	1.48744	Up
Q9UNS2	COP9 signalosome complex subunit 3	COPS3	5	47.873	0.00439526	1.4835	Up
P55957	BH3-interacting domain death agonist	BID	4	21.994	0.0387096	1.48066	Up
Q9UQ35	Serine/arginine repetitive matrix protein 2	SRRM2	11	299.61	0.00646411	1.46908	Up
O43765	Small glutamine-rich tetratricopeptide repeat-containing protein alpha	SGTA	5	34.063	0.00247668	1.46198	Up
Q86U42	Polyadenylate-binding protein 2	PABPN1	4	32.749	0.000766692	1.46149	Up
Q99729	Heterogeneous nuclear ribonucleoprotein A/B	HNRNPAB	8	36.224	0.0213647	1.46141	Up
P16949	Stathmin	STMN1	9	17.302	0.00591902	1.45168	Up
P04792	Heat shock protein beta-1	HSPB1	22	22.782	0.0374317	1.44935	Up
P36507	Dual specificity mitogen-activated protein kinase kinase 2	MAP2K2	6	44.424	0.040284	1.44565	Up
P50402	Emerin	EMD	5	28.994	0.0091856	1.44003	Up
O75367	Core histone macro-H2A.1	H2AFY	7	39.617	0.00923312	1.43625	Up
Q460N5	Protein mono-ADP-ribosyltransferase PARP14	PARP14	4	202.8	0.0353313	1.43279	Up
Q04760	Lactoylglutathione lyase	GLO1	8	20.777	0.0378786	1.43257	Up
Q13242	Serine/arginine-rich splicing factor 9	SRSF9	7	25.542	0.0029361	1.43086	Up
P31943	Heterogeneous nuclear ribonucleoprotein H	HNRNPH1	14	49.229	1.42466e-05	1.4308	Up
Q14498	RNA-binding protein 39	RBM39	4	59.379	0.00047612	1.42803	Up
Q9BUF5	Tubulin beta-6 chain	TUBB6	25	49.857	0.00129414	1.42753	Up
P13674	Prolyl 4-hydroxylase subunit alpha-1	P4HA1	8	61.049	0.00600829	-0.502264	Down
P62249	40S ribosomal protein S16	RPS16	12	16.445	0.0118187	-0.508666	Down
P59998	Actin-related protein 2/3 complex subunit 4	ARPC4	4	19.667	0.0499773	-0.509851	Down
Q01469	Fatty acid-binding protein 5	FABP5	12	15.164	0.0493899	-0.511371	Down
Q9UJ70	N-acetyl-D-glucosamine kinase	NAGK	8	37.375	0.00549726	-0.51861	Down
P05121	Plasminogen activator inhibitor 1	SERPINE1	15	45.059	0.00404367	-0.52196	Down
Q92734	Protein TFG	TFG	8	43.447	0.0073534	-0.522109	Down
P32119	Peroxiredoxin-2	PRDX2	15	21.892	0.0219322	-0.522918	Down
Q86VP6	Cullin-associated NEDD8-dissociated protein 1	CAND1	26	136.37	0.0406891	-0.535362	Down
P21980	Protein-glutamine gamma-glutamyltransferase 2	TGM2	35	77.328	7.40099e-05	-0.537366	Down
P51149	Ras-related protein Rab-7a	RAB7A	14	23.489	0.0272247	-0.549315	Down
P62495	Eukaryotic peptide chain release factor subunit 1	ETF1	12	49.03	0.0420307	-0.558079	Down
Q9Y3B3	Transmembrane emp24 domain-containing protein 7	TMED7	4	25.171	0.0237768	-0.59083	Down
Q13409	Cytoplasmic dynein 1 intermediate chain 2	DYNC1I2	15	71.456	0.00549726	-0.601055	Down
P46776	60S ribosomal protein L27a	RPL27A	8	16.561	0.017902	-0.630299	Down
Q13724	Mannosyl-oligosaccharide glucosidase	MOGS	7	91.916	0.0364586	-0.641737	Down
P62136	Serine/threonine-protein phosphatase PP1-alpha catalytic subunit	PPP1CA	18	37.512	0.0431112	-0.645342	Down
Q15075	Early endosome antigen 1	EEA1	10	162.46	0.0209903	-0.64639	Down
Q12797	Aspartyl/asparaginyl beta-hydroxylase	ASPH	18	85.862	0.0270461	-0.65419	Down
Q9UL46	Proteasome activator complex subunit 2	PSME2	12	27.401	0.00137323	-0.659377	Down
O95747	Serine/threonine-protein kinaseR1	OXSR1	9	58.022	0.0467493	-0.671669	Down
P78417	Glutathione S-transferase omega-1	GSTO1	17	27.566	0.00145757	-0.686495	Down
Q9BTV4	Transmembrane protein 43	TMEM43	6	44.875	0.00498885	-0.68804	Down
Q15008	26S proteasome non-ATPase regulatory subunit 6	PSMD6	13	45.531	0.0160839	-0.719014	Down
O15144	Actin-related protein 2/3 complex subunit 2	ARPC2	17	34.333	0.0315791	-0.732271	Down
P09486	SPARC	SPARC	4	34.632	0.0152831	-0.735802	Down
P46781	40S ribosomal protein S9	RPS9	10	22.591	0.0271828	-0.744749	Down
Q9Y6N5	Sulfide:quinone oxidoreductase, mitochondrial	SQOR	8	49.96	0.00113079	-0.753486	Down
Q02543	60S ribosomal protein L18a	RPL18A	6	20.762	0.0282378	-0.763829	Down
P61086	Ubiquitin-conjugating enzyme E2 K	UBE2K	6	22.406	0.0275478	-0.768683	Down
Q9NUQ6	SPATS2-like protein	SPATS2L	4	61.728	0.000963663	-0.775935	Down
P19105	Myosin regulatory light chain 12A	MYL12A	11	19.794	0.0266689	-0.788362	Down
O00629	Importin subunit alpha-3	KPNA4	7	57.886	0.0237768	-0.8205	Down
P49589	Cysteine--tRNA ligase, cytoplasmic	CARS	5	85.472	0.00167771	-0.830704	Down
P61923	Coatomer subunit zeta-1	COPZ1	5	20.198	0.0482221	-0.836132	Down
P49257	Protein ERGIC-53	LMAN1	9	57.548	0.0149001	-0.838426	Down
P17096	High mobility group protein HMG-I/HMG-Y	HMGA1	8	11.676	0.0380115	-0.853195	Down
Q08AF3	Schlafen family member 5	SLFN5	4	101.05	0.038316	-0.899589	Down
P27824	Calnexin	CANX	30	67.567	0.0397316	-0.910305	Down
Q06323	Proteasome activator complex subunit 1	PSME1	15	28.723	0.00923312	-0.918328	Down
P54709	Sodium/potassium-transporting ATPase subunit beta-3	ATP1B3	10	31.512	0.00552016	-0.948577	Down
Q8TDB6	E3 ubiquitin-protein ligase DTX3L	DTX3L	5	83.553	0.0204987	-0.983248	Down
P80217	Interferon-induced 35 kDa protein	IFI35	4	31.546	0.00969148	-0.986049	Down
O94855	Protein transport protein Sec24D	SEC24D	8	113.01	0.0349199	-1.04399	Down
P49721	Proteasome subunit beta type-2	PSMB2	5	22.836	0.0256648	-1.04736	Down
Q53GQ0	Very-long-chain 3-oxoacyl-CoA reductase	HSD17B12	6	34.324	0.0496804	-1.07737	Down
Q14258	E3 ubiquitin/ISG15 ligase TRIM25	TRIM25	11	70.973	0.000314105	-1.14872	Down
P46977	Dolichyl-diphosphooligosaccharide--protein glycosyltransferase subunit STT3A	STT3A	4	80.529	0.00841163	-1.15444	Down
P13726	Tissue factor	F3	5	33.067	0.0406891	-1.30788	Down
P42574	Caspase-3	CASP3	4	31.608	0.00498885	-1.34473	Down
Q7Z2W4	Zinc finger CCCH-type antiviral protein 1	ZC3HAV1	11	101.43	0.000619782	-1.36166	Down
P09543	2,3-cyclic-nucleotide 3-phosphodiesterase	CNP	11	47.578	0.00479553	-1.38137	Down
P23381	Tryptophan--tRNA ligase, cytoplasmic	WARS	30	53.165	0.00127093	-1.39137	Down
P49720	Proteasome subunit beta type-3	PSMB3	4	22.949	0.013571	-1.44584	Down
Q9NZT2	Opioid growth factor receptor	OGFR	5	73.324	0.000393282	-1.455	Down
Q9H223	EH domain-containing protein 4	EHD4	13	61.174	7.6211e-06	-1.52669	Down
P23497	Nuclear autoantigen Sp-100	SP100	8	100.42	0.000143203	-1.58446	Down
P28838	Cytosol aminopeptidase	LAP3	22	56.166	7.19448e-05	-1.71501	Down
Q8TCS8	Polyribonucleotide nucleotidyltransferase 1, mitochondrial	PNPT1	10	85.95	7.80848e-05	-1.74915	Down
P29590	Protein PML	PML (also known as TRIM19)	9	97.55	7.80848e-05	-1.80138	Down
P84077	ADP-ribosylation factor 1	ARF1	13	20.697	0.027889	-1.84118	Down
O75436	Vacuolar protein sorting-associated protein 26A	VPS26A	4	38.169	0.00125859	-1.84935	Down
P10321	HLA class I histocompatibility antigen, Cw-7 alpha chain	HLA-C	13	40.648	8.09846e-07	-1.90468	Down
P32455	Guanylate-binding protein 1	GBP1	16	67.93	0.00145757	-1.93518	Down
O14933	Ubiquitin/ISG15-conjugating enzyme E2 L6	UBE2L6	5	17.769	4.05569e-06	-2.01607	Down
Q9BYX4	Interferon-induced helicase C domain-containing protein 1	IFIH1	11	116.69	0.000604225	-2.03676	Down
P19525	Interferon-induced, double-stranded RNA-activated protein kinase	EIF2AK2	14	62.094	2.24838e-08	-2.1483	Down
Q9Y6K5	2-5-oligoadenylate synthase 3	OAS3	8	121.17	3.18854e-06	-2.17685	Down
Q9BQE5	Apolipoprotein L2	APOL2	9	37.092	1.61851e-06	-2.68447	Down
Q03518	Antigen peptide transporter 1	TAP1	9	87.217	0.000143203	-2.7733	Down
P42224	Signal transducer and activator of transcription 1-alpha/beta	STAT1	33	87.334	1.57272e-06	-3.25398	Down
P52630	Signal transducer and activator of transcription 2	STAT2	13	97.915	3.36727e-05	-3.32254	Down
Q16666	Gamma-interferon-inducible protein 16	IFI16	25	88.255	6.88144e-05	-3.3613	Down
O15162	Phospholipid scramblase 1	PLSCR1	6	35.049	3.59255e-06	-3.36863	Down
Q9Y3Z3	Deoxynucleoside triphosphate triphosphohydrolase SAMHD1	SAMHD1	17	72.2	6.45532e-07	-4.17338	Down
O95786	Probable ATP-dependent RNA helicase DDX58	DDX58	22	106.6	1.70638e-07	-4.4386	Down
P05161	Ubiquitin-like protein ISG15	ISG15	6	17.887	3.62684e-05	-5.15163	Down
P09913	Interferon-induced protein with tetratricopeptide repeats 2	IFIT2	29	54.632	6.45532e-07	-6.74973	Down
P09914	Interferon-induced protein with tetratricopeptide repeats 1	IFIT1	30	55.36	1.68962e-07	-7.37668	Down
O14879	Interferon-induced protein with tetratricopeptide repeats 3	IFIT3	36	55.984	2.24838e-08	-7.48411	Down

## Sheet: UP_Proteins_IPA_Analysis
Ingenuity Canonical Pathways	-log(B-H p-value)	Ratio	Molecules
Cell Cycle Control of Chromosomal Replication	4.95	0.107	MCM3,MCM4,MCM5,MCM6,MCM7,TOP2A
Ferroptosis Signaling Pathway	4.27	0.053	BID,G3BP1,HSPB1,MACROH2A1,MAP2K1,MAP2K2,SQSTM1
Death Receptor Signaling	1.59	0.0417	ACIN1,BID,HSPB1,PARP14
Apoptosis Signaling	1.59	0.0385	ACIN1,BID,MAP2K1,MAP2K2
BER (Base Excision Repair) Pathway	1.59	0.0682	APEX1,MAP2K1,MAP2K2
Gap Junction Signaling	1.54	0.0253	MAP2K1,MAP2K2,SMARCC2,TJP2,TUBB6
CD27 Signaling in Lymphocytes	1.4	0.0526	BID,MAP2K1,MAP2K2
RAN Signaling	1.33	0.118	KPNA2,RANBP1
Actin Cytoskeleton Signaling	1.33	0.0204	MAP2K1,MAP2K2,MYH10,PXN,TMSB10/TMSB4X
Isoleucine Degradation I	1.33	0.111	ACAT2,DLD
Granzyme A Signaling	1.32	0.105	APEX1,H1-4
Antiproliferative Role of Somatostatin Receptor 2	1.32	0.039	MAP2K1,MAP2K2,SMARCC2
Aldosterone Signaling in Epithelial Cells	1.32	0.0244	DNAJC9,HSPB1,MAP2K1,MAP2K2
Pyrimidine Deoxyribonucleotides De Novo Biosynthesis I	1.32	0.087	DUT,RRM2
TCA Cycle II (Eukaryotic)	1.32	0.087	ACO1,DLD
Protein Kinase A Signaling	1.32	0.0147	APEX1,H1-4,MAP2K1,MAP2K2,MYH10,PXN
Germ Cell-Sertoli Cell Junction Signaling	1.32	0.0234	MAP2K1,MAP2K2,PXN,TUBB6
ATM Signaling	1.15	0.0309	BID,SMC2,SMC3
VEGF Signaling	1.15	0.0303	MAP2K1,MAP2K2,PXN
IGF-1 Signaling	1.13	0.0288	MAP2K1,MAP2K2,PXN
Sertoli Cell-Sertoli Cell Junction Signaling	1.13	0.0194	MAP2K1,MAP2K2,TJP2,TUBB6
4-1BB Signaling in T Lymphocytes	1.12	0.0588	MAP2K1,MAP2K2
ERK/MAPK Signaling	1.11	0.0187	HSPB1,MAP2K1,MAP2K2,PXN
FAK Signaling	1.1	0.0256	MAP2K1,MAP2K2,PXN
PAK Signaling	1.1	0.0254	MAP2K1,MAP2K2,PXN
HER-2 Signaling in Breast Cancer	1.1	0.0176	MAP2K1,MAP2K2,NUP93,TPR
Cholecystokinin/Gastrin-mediated Signaling	1.1	0.0252	MAP2K1,MAP2K2,PXN
NRF2-mediated Oxidative Stress Response	1.1	0.0169	DNAJC9,MAP2K1,MAP2K2,SQSTM1
Oncostatin M Signaling	1.1	0.0465	MAP2K1,MAP2K2
14-3-3-mediated Signaling	1.1	0.0236	MAP2K1,MAP2K2,TUBB6
IL-6 Signaling	1.1	0.0234	HSPB1,MAP2K1,MAP2K2
Methylglyoxal Degradation I	1.1	0.333	GLO1
Adenine and Adenosine Salvage I	1.1	0.333	APRT
Role of IL-17F in Allergic Inflammatory Airway Diseases	1.1	0.0444	MAP2K1,MAP2K2
Coronavirus Replication Pathway	1.1	0.0444	BAG3,TUBB6
HGF Signaling	1.1	0.0227	MAP2K1,MAP2K2,PXN
PFKFB4 Signaling Pathway	1.1	0.0435	MAP2K1,MAP2K2
Gα12/13 Signaling	1.1	0.0226	MAP2K1,MAP2K2,PXN
Melanoma Signaling	1.06	0.04	MAP2K1,MAP2K2
UVC-Induced MAPK Signaling	1.06	0.0392	MAP2K1,MAP2K2
2-ketoglutarate Dehydrogenase Complex	1.06	0.25	DLD
Branched-chain α-keto acid Dehydrogenase Complex	1.06	0.25	DLD
Dilated Cardiomyopathy Signaling Pathway	1.05	0.0203	BAG3,MYH10,TPM1
Corticotropin Releasing Hormone Signaling	1.05	0.0201	MAP2K1,MAP2K2,SMARCC2
Semaphorin Neuronal Repulsive Signaling Pathway	1.05	0.0199	MAP2K1,MAP2K2,SMC3
CSDE1 Signaling Pathway	1.05	0.0357	EDC4,PABPN1
CNTF Signaling	1.05	0.0351	MAP2K1,MAP2K2
Role of IL-17A in Arthritis	1.05	0.0351	MAP2K1,MAP2K2
Relaxin Signaling	1.05	0.0194	APEX1,MAP2K1,SMARCC2
2-oxobutanoate Degradation I	1.05	0.2	DLD
Polyamine Regulation in Colon Cancer	1.05	0.0345	MAP2K1,MAP2K2
Cancer Drug Resistance By Drug Efflux	1.05	0.0345	MAP2K1,MAP2K2
Ovarian Cancer Signaling	1.05	0.019	MAP2K1,MAP2K2,MSH2
Endometrial Cancer Signaling	1.05	0.0333	MAP2K1,MAP2K2
Retinoic acid Mediated Apoptosis Signaling	1.05	0.0333	BID,PARP14
IL-2 Signaling	1.04	0.0328	MAP2K1,MAP2K2
Senescence Pathway	1.03	0.0135	DLD,MAP2K1,MAP2K2,SQSTM1
Thrombopoietin Signaling	1.03	0.0317	MAP2K1,MAP2K2
Glycine Cleavage Complex	1.03	0.167	DLD
CXCR4 Signaling	1.03	0.0178	MAP2K1,MAP2K2,PXN
ERB2-ERBB3 Signaling	1.03	0.0308	MAP2K1,MAP2K2
Role of PI3K/AKT Signaling in the Pathogenesis of Influenza	1.03	0.0303	MAP2K1,MAP2K2
Pyridoxal 5'-phosphate Salvage Pathway	1.03	0.0303	MAP2K1,MAP2K2
CD40 Signaling	1.03	0.0299	MAP2K1,MAP2K2
IL-17A Signaling in Airway Cells	1.03	0.0299	MAP2K1,MAP2K2
ERBB4 Signaling	1.03	0.0294	MAP2K1,MAP2K2
Acetyl-CoA Biosynthesis I (Pyruvate Dehydrogenase Complex)	1.03	0.143	DLD
SPINK1 General Cancer Pathway	1.03	0.029	MAP2K1,MAP2K2
GM-CSF Signaling	1.02	0.0286	MAP2K1,MAP2K2
Melatonin Signaling	1.01	0.0278	MAP2K1,MAP2K2
GNRH Signaling	1.01	0.0158	MAP2K1,MAP2K2,PXN
Leptin Signaling in Obesity	1.01	0.0263	MAP2K1,MAP2K2
GDNF Family Ligand-Receptor Interactions	1.01	0.0263	MAP2K1,MAP2K2
Neurotrophin/TRK Signaling	1.01	0.0263	MAP2K1,MAP2K2
Role of MAPK Signaling in Inhibiting the Pathogenesis of Influenza	1.01	0.026	MAP2K1,MAP2K2
Synaptic Long Term Depression	1.01	0.0154	MAP2K1,MAP2K2,SMARCC2
PPARα/RXRα Activation	1.01	0.0154	CKAP5,MAP2K1,MAP2K2
IL-3 Signaling	1.01	0.0253	MAP2K1,MAP2K2
Thyroid Cancer Signaling	1.01	0.0253	MAP2K1,MAP2K2
Role of BRCA1 in DNA Damage Response	1.01	0.025	MSH2,SMARCC2
FLT3 Signaling in Hematopoietic Progenitor Cells	1.01	0.025	MAP2K1,MAP2K2
Renal Cell Carcinoma Signaling	1.01	0.025	MAP2K1,MAP2K2
Chemokine Signaling	1.01	0.025	MAP2K1,MAP2K2
ILK Signaling	1.01	0.0152	MYH10,PXN,TMSB10/TMSB4X
Natural Killer Cell Signaling	1.01	0.0151	MAP2K1,MAP2K2,PXN
Adrenomedullin signaling pathway	1.01	0.0151	MAP2K1,MAP2K2,SMARCC2
Axonal Guidance Signaling	1.01	0.00984	MAP2K1,MAP2K2,PXN,SEMA7A,TUBB6
Role of MAPK Signaling in the Pathogenesis of Influenza	1.01	0.0244	MAP2K1,MAP2K2
JAK/STAT Signaling	1.01	0.0244	MAP2K1,MAP2K2
Ephrin Receptor Signaling	1.01	0.0149	MAP2K1,MAP2K2,PXN
Ketolysis	1	0.1	ACAT2
VEGF Family Ligand-Receptor Interactions	1	0.0238	MAP2K1,MAP2K2
LPS-stimulated MAPK Signaling	1	0.0235	MAP2K1,MAP2K2
HIF1α Signaling	1	0.0144	APEX1,MAP2K1,MAP2K2
Prolactin Signaling	1	0.0233	MAP2K1,MAP2K2
PDGF Signaling	1	0.0233	MAP2K1,MAP2K2
BMP signaling pathway	0.996	0.023	MAP2K1,MAP2K2
Ketogenesis	0.996	0.0909	ACAT2
Integrin Signaling	0.991	0.0141	MAP2K1,MAP2K2,PXN
Autophagy	0.991	0.0141	MAP2K1,MAP2K2,SQSTM1
Acute Myeloid Leukemia Signaling	0.983	0.022	MAP2K1,MAP2K2
RANK Signaling in Osteoclasts	0.983	0.022	MAP2K1,MAP2K2
Cleavage and Polyadenylation of Pre-mRNA	0.979	0.0833	PABPN1
Non-Small Cell Lung Cancer Signaling	0.971	0.0213	MAP2K1,MAP2K2
ERBB Signaling	0.971	0.0213	MAP2K1,MAP2K2
Melanocyte Development and Pigmentation Signaling	0.963	0.0208	MAP2K1,MAP2K2
TGF-β Signaling	0.963	0.0208	MAP2K1,MAP2K2
Salvage Pathways of Pyrimidine Ribonucleotides	0.951	0.0204	MAP2K1,MAP2K2
Mevalonate Pathway I	0.939	0.0714	ACAT2
cAMP-mediated signaling	0.936	0.0129	APEX1,MAP2K1,MAP2K2
NER (Nucleotide Excision Repair, Enhanced Pathway)	0.921	0.0194	COPS3,TOP2A
Mouse Embryonic Stem Cell Pluripotency	0.917	0.0192	MAP2K1,MAP2K2
Chronic Myeloid Leukemia Signaling	0.914	0.0187	MAP2K1,MAP2K2
Telomerase Signaling	0.914	0.0187	MAP2K1,MAP2K2
PPAR Signaling	0.914	0.0187	MAP2K1,MAP2K2
Granzyme B Signaling	0.914	0.0625	BID
Mismatch Repair in Eukaryotes	0.914	0.0625	MSH2
α-Adrenergic Signaling	0.914	0.0185	MAP2K1,MAP2K2
Kinetochore Metaphase Signaling Pathway	0.896	0.018	MACROH2A1,SMC3
Prostate Cancer Signaling	0.893	0.0179	MAP2K1,MAP2K2
Role of MAPK Signaling in Promoting the Pathogenesis of Influenza	0.889	0.0177	MAP2K1,MAP2K2
CDK5 Signaling	0.886	0.0175	MAP2K1,MAP2K2
Superpathway of Geranylgeranyldiphosphate Biosynthesis I (via Mevalonate)	0.886	0.0556	ACAT2
Bladder Cancer Signaling	0.879	0.0172	MAP2K1,MAP2K2
Cardiac Hypertrophy Signaling	0.879	0.0115	HSPB1,MAP2K1,MAP2K2
Neuregulin Signaling	0.879	0.0171	MAP2K1,MAP2K2
Fc Epsilon RI Signaling	0.879	0.0169	MAP2K1,MAP2K2
NGF Signaling	0.879	0.0169	MAP2K1,MAP2K2
Nitric Oxide Signaling in the Cardiovascular System	0.876	0.0168	MAP2K1,MAP2K2
Role of NANOG in Mammalian Embryonic Stem Cell Pluripotency	0.876	0.0167	MAP2K1,MAP2K2
Circadian Rhythm Signaling	0.876	0.0113	MAP2K1,MAP2K2,SMARCC2
Signaling by Rho Family GTPases	0.873	0.0112	MAP2K1,MAP2K2,STMN1
Renin-Angiotensin Signaling	0.873	0.0164	MAP2K1,MAP2K2
Gαs Signaling	0.873	0.0163	MAP2K1,MAP2K2
Colorectal Cancer Metastasis Signaling	0.873	0.0111	MAP2K1,MAP2K2,MSH2
Glioma Signaling	0.873	0.0161	MAP2K1,MAP2K2
Glutaryl-CoA Degradation	0.873	0.0476	ACAT2
Valine Degradation I	0.873	0.0476	DLD
Endocannabinoid Developing Neuron Pathway	0.873	0.016	MAP2K1,MAP2K2
Reelin Signaling in Neurons	0.873	0.0159	MAP2K1,MAP2K2
Pancreatic Adenocarcinoma Signaling	0.873	0.0159	MAP2K1,MAP2K2
Oxytocin Signaling Pathway	0.86	0.0108	HSPB1,MYH10,SMARCC2
Synaptic Long Term Potentiation	0.86	0.0155	MAP2K1,MAP2K2
fMLP Signaling in Neutrophils	0.857	0.0153	MAP2K1,MAP2K2
P2Y Purigenic Receptor Signaling Pathway	0.857	0.0153	MAP2K1,MAP2K2
p70S6K Signaling	0.854	0.0152	MAP2K1,MAP2K2
Tumoricidal Function of Hepatic Natural Killer Cells	0.845	0.0417	BID
CCR3 Signaling in Eosinophils	0.845	0.0148	MAP2K1,MAP2K2
STAT3 Pathway	0.845	0.0148	MAP2K1,MAP2K2
IL-12 Signaling and Production in Macrophages	0.842	0.0147	MAP2K1,MAP2K2
Sirtuin Signaling Pathway	0.842	0.0103	APEX1,H1-4,PPIF
RAC Signaling	0.842	0.0145	MAP2K1,MAP2K2
MSP-RON Signaling In Cancer Cells Pathway	0.842	0.0145	MAP2K1,MAP2K2
Insulin Receptor Signaling	0.833	0.0143	MAP2K1,MAP2K2
Gluconeogenesis I	0.833	0.0385	ENO2
Apelin Endothelial Signaling Pathway	0.833	0.0142	MAP2K1,MAP2K2
Hereditary Breast Cancer Signaling	0.83	0.0141	MSH2,SMARCC2
PI3K Signaling in B Lymphocytes	0.83	0.014	MAP2K1,MAP2K2
Xenobiotic Metabolism General Signaling Pathway	0.83	0.014	MAP2K1,MAP2K2
Glycolysis I	0.83	0.037	ENO2
Endocannabinoid Cancer Inhibition Pathway	0.827	0.0138	MAP2K1,MAP2K2
Tryptophan Degradation III (Eukaryotic)	0.821	0.0357	ACAT2
Superpathway of Cholesterol Biosynthesis	0.81	0.0345	ACAT2
PTEN Signaling	0.81	0.0133	MAP2K1,MAP2K2
NAD Signaling Pathway	0.807	0.0132	H1-4,PARP14
Aryl Hydrocarbon Receptor Signaling	0.772	0.0126	HSPB1,MCM7
Inhibition of ARE-Mediated mRNA Degradation Pathway	0.767	0.0124	EDC4,PABPN1
HMGB1 Signaling	0.742	0.012	MAP2K1,MAP2K2
Gαq Signaling	0.733	0.0118	MAP2K1,MAP2K2
Glioblastoma Multiforme Signaling	0.73	0.0117	MAP2K1,MAP2K2
TWEAK Signaling	0.73	0.027	BID
Cardiac Hypertrophy Signaling (Enhanced)	0.73	0.00738	APEX1,HSPB1,MAP2K1,MAP2K2
Docosahexaenoic Acid (DHA) Signaling	0.726	0.0263	BID
Superpathway of Methionine Degradation	0.726	0.0263	DLD
Erythropoietin Signaling Pathway	0.719	0.0113	MAP2K1,MAP2K2
Tight Junction Signaling	0.719	0.0112	MYH10,TJP2
Regulation of eIF4 and p70S6K Signaling	0.719	0.0112	MAP2K1,MAP2K2
Tumor Microenvironment Pathway	0.719	0.0112	MAP2K1,MAP2K2
Acute Phase Response Signaling	0.697	0.0108	MAP2K1,MAP2K2
Xenobiotic Metabolism CAR Signaling Pathway	0.682	0.0105	MAP2K1,MAP2K2
Regulation Of The Epithelial Mesenchymal Transition By Growth Factors Pathway	0.676	0.0104	MAP2K1,MAP2K2
Leukocyte Extravasation Signaling	0.676	0.0104	MAP2K2,PXN
tRNA Splicing	0.674	0.0217	APEX1
Regulation of the Epithelial-Mesenchymal Transition Pathway	0.674	0.0103	MAP2K1,MAP2K2
Breast Cancer Regulation by Stathmin1	0.664	0.00676	MAP2K1,MAP2K2,STMN1,TUBB6
PI3K/AKT Signaling	0.664	0.0101	MAP2K1,MAP2K2
Spliceosomal Cycle	0.656	0.0204	SF3A3
RAR Activation	0.654	0.0098	MAP2K1,SMARCC2
MYC Mediated Apoptosis Signaling	0.654	0.02	BID
Cell Cycle: G2/M DNA Damage Checkpoint Regulation	0.654	0.02	TOP2A
TNFR1 Signaling	0.642	0.0192	BID
UVB-Induced MAPK Signaling	0.642	0.0192	MAP2K1
IL-8 Signaling	0.64	0.00948	MAP2K1,MAP2K2
Thrombin Signaling	0.638	0.00943	MAP2K1,MAP2K2
Agranulocyte Adhesion and Diapedesis	0.635	0.00935	GLG1,MYH10
Calcium Signaling	0.633	0.00926	MYH10,TPM1
EGF Signaling	0.633	0.0182	MAP2K1
FAT10 Signaling Pathway	0.627	0.0179	SQSTM1
Role of NFAT in Cardiac Hypertrophy	0.62	0.00901	MAP2K1,MAP2K2
EIF2 Signaling	0.616	0.00893	MAP2K1,MAP2K2
Semaphorin Signaling in Neurons	0.593	0.0161	SEMA7A
Induction of Apoptosis by HIV1	0.577	0.0154	BID
Molecular Mechanisms of Cancer	0.575	0.00671	BID,MAP2K1,MAP2K2
Mitotic Roles of Polo-Like Kinase	0.575	0.0152	SMC3
Remodeling of Epithelial Adherens Junctions	0.567	0.0147	TUBB6
Agrin Interactions at Neuromuscular Junction	0.558	0.0143	PXN
Wound Healing Signaling Pathway	0.554	0.00794	MAP2K1,MAP2K2
Ephrin B Signaling	0.551	0.0139	PXN
G-Protein Coupled Receptor Signaling	0.539	0.00571	APEX1,MAP2K1,MAP2K2,PXN
Protein Ubiquitination Pathway	0.506	0.00727	DNAJC9,HSPB1
Opioid Signaling Pathway	0.5	0.00719	MAP2K1,MAP2K2
FGF Signaling	0.5	0.0119	MAP2K1
HIPPO signaling	0.499	0.0118	TJP2
Regulation of Cellular Mechanics by Calpain Protease	0.485	0.0112	PXN
Xenobiotic Metabolism Signaling	0.485	0.0069	MAP2K1,MAP2K2
Ceramide Signaling	0.485	0.0111	MAP2K1
Unfolded protein response	0.485	0.0111	DNAJC9
Fcγ Receptor-mediated Phagocytosis in Macrophages and Monocytes	0.471	0.0106	PXN
Small Cell Lung Cancer Signaling	0.466	0.0104	BID
UVA-Induced MAPK Signaling	0.46	0.0102	PARP14
Role of Macrophages, Fibroblasts and Endothelial Cells in Rheumatoid Arthritis	0.428	0.00613	MAP2K1,MAP2K2
Paxillin Signaling	0.428	0.00926	PXN
Glucocorticoid Receptor Signaling	0.41	0.00516	MAP2K1,MAP2K2,SMARCC2
Amyotrophic Lateral Sclerosis Signaling	0.41	0.0087	BID
p38 MAPK Signaling	0.405	0.00847	HSPB1
Role of NFAT in Regulation of the Immune Response	0.405	0.00509	KPNA2,MAP2K1,MAP2K2
IL-15 Production	0.393	0.00813	MAP2K1
Atherosclerosis Signaling	0.373	0.00763	GLG1
Role of PKR in Interferon Induction and Antiviral Response	0.362	0.00735	BID
Iron homeostasis signaling pathway	0.357	0.00719	ACO1
Cellular Effects of Sildenafil (Viagra)	0.334	0.00671	MYH10
Estrogen Receptor Signaling	0.327	0.00493	MAP2K1,MAP2K2
Epithelial Adherens Junction Signaling	0.323	0.00637	MYH10
Necroptosis Signaling Pathway	0.323	0.00637	PPIF
Phagosome Maturation	0.321	0.00629	TUBB6
Hepatic Fibrosis Signaling Pathway	0.319	0.00477	MAP2K1,MAP2K2
Phagosome Formation	0.316	0.00434	MAP2K1,MAP2K2,MYH10
Mitochondrial Dysfunction	0.303	0.00585	ACO1
Cardiac β-adrenergic Signaling	0.292	0.00562	APEX1
Regulation of IL-2 Expression in Activated and Anergic T Lymphocytes	0.279	0.00434	MAP2K1,MAP2K2
Granulocyte Adhesion and Diapedesis	0.277	0.00529	GLG1
Hepatic Cholestasis	0.277	0.00524	TJP2
Production of Nitric Oxide and Reactive Oxygen Species in Macrophages	0.277	0.00524	MAP2K1
Hepatic Fibrosis / Hepatic Stellate Cell Activation	0.275	0.00515	MYH10
RHOGDI Signaling	0.246	0.00465	MYH10
NUR77 Signaling in T Lymphocytes	0.242	0.00391	MAP2K1,MAP2K2
CD28 Signaling in T Helper Cells	0.24	0.00387	MAP2K1,MAP2K2
Neurovascular Coupling Signaling Pathway	0.238	0.00444	SMARCC2
IL-15 Signaling	0.234	0.00379	MAP2K1,MAP2K2
AMPK Signaling	0.221	0.00413	SMARCC2
Sperm Motility	0.208	0.00392	MAP2K1
Insulin Secretion Signaling Pathway	0.195	0.0037	DLD
Pulmonary Fibrosis Idiopathic Signaling Pathway	0	0.00307	MAP2K1
Cytotoxic T Lymphocyte-mediated Apoptosis of Target Cells	0	0.00235	BID
CREB Signaling in Neurons	0	0.00331	MAP2K1,MAP2K2
Type I Diabetes Mellitus Signaling	0	0.00196	BID
Phospholipase C Signaling	0	0.00295	MAP2K1,MAP2K2
B Cell Receptor Signaling	0	0.00318	MAP2K1,MAP2K2
T Cell Receptor Signaling	0	0.00326	MAP2K1,MAP2K2
Synaptogenesis Signaling Pathway	0	0.00318	SGTA
Systemic Lupus Erythematosus In T Cell Signaling Pathway	0	0.00313	MAP2K1,MAP2K2
Systemic Lupus Erythematosus In B Cell Signaling Pathway	0	0.00277	MAP2K1,MAP2K2

## Sheet: Down_Proteins_IPA_Analysis
Ingenuity Canonical Pathways	-log(B-H p-value)	Ratio	Molecules
Interferon Signaling	8.21	0.194	IFI35,IFIT1,IFIT3,ISG15,STAT1,STAT2,TAP1
Coronavirus Pathogenesis Pathway	8.04	0.0542	CASP3,DDX58,OAS3,RAB7A,RPS16,RPS9,SERPINE1,STAT1,STAT2,TRIM25,ZC3HAV1
Role of Hypercytokinemia/hyperchemokinemia in the Pathogenesis of Influenza	7.45	0.093	DDX58,EIF2AK2,IFIT2,IFIT3,ISG15,OAS3,STAT1,STAT2
Activation of IRF by Cytosolic Pattern Recognition Receptors	5.34	0.0923	DDX58,IFIH1,IFIT2,ISG15,STAT1,STAT2
Protein Ubiquitination Pathway	4.85	0.0327	HLA-C,PSMB2,PSMB3,PSMD6,PSME1,PSME2,TAP1,UBE2K,UBE2L6
BAG2 Signaling Pathway	4.85	0.0714	CASP3,PSMB2,PSMB3,PSMD6,PSME1,PSME2
Phagosome Maturation	4.47	0.044	CANX,DYNC1I2,EEA1,HLA-C,PRDX2,RAB7A,TAP1
FAT10 Signaling Pathway	4.47	0.0893	PSMB2,PSMB3,PSMD6,PSME1,PSME2
Huntington's Disease Signaling	3.94	0.0285	CASP3,DYNC1I2,PSMB2,PSMB3,PSMD6,PSME1,PSME2,TGM2
Role of PKR in Interferon Induction and Antiviral Response	3.84	0.0441	CASP3,DDX58,EIF2AK2,IFIH1,STAT1,STAT2
EIF2 Signaling	3.68	0.0312	EIF2AK2,PPP1CA,RPL18A,RPL27A,RPS16,RPS9,WARS1
Inhibition of ARE-Mediated mRNA Degradation Pathway	2.42	0.0311	PSMB2,PSMB3,PSMD6,PSME1,PSME2
Antigen Presentation Pathway	2.3	0.0769	CANX,HLA-C,TAP1
Role of RIG1-like Receptors in Antiviral Innate Immunity	2.12	0.0652	DDX58,IFIH1,TRIM25
Remodeling of Epithelial Adherens Junctions	1.65	0.0441	ARPC2,ARPC4,RAB7A
Role of Pattern Recognition Receptors in Recognition of Bacteria and Viruses	1.59	0.0256	DDX58,EIF2AK2,IFIH1,OAS3
Role of JAK1, JAK2 and TYK2 in Interferon Signaling	1.36	0.0769	STAT1,STAT2
Integrin Signaling	1.16	0.0188	ARF1,ARPC2,ARPC4,MYL12A
Coagulation System	1.16	0.0571	F3,SERPINE1
Regulation of Actin-based Motility by Rho	1.12	0.0259	ARPC2,ARPC4,MYL12A
tRNA Charging	1.11	0.0513	CARS1,WARS1
RHOA Signaling	1.08	0.0242	ARPC2,ARPC4,MYL12A
Ascorbate Recycling (Cytosolic)	1.03	0.333	GSTO1
iNOS Signaling	1.01	0.0426	HMGA1,STAT1
N-acetylglucosamine Degradation II	0.943	0.25	NAGK
Epithelial Adherens Junction Signaling	0.914	0.0191	ARPC2,ARPC4,MYL12A
Necroptosis Signaling Pathway	0.914	0.0191	EIF2AK2,STAT1,STAT2
Arsenate Detoxification I (Glutaredoxin)	0.914	0.2	GSTO1
CMP-N-acetylneuraminate Biosynthesis I (Eukaryotes)	0.914	0.2	NAGK
Hypoxia Signaling in the Cardiovascular System	0.747	0.027	UBE2K,UBE2L6
Caveolar-mediated Endocytosis Signaling	0.747	0.0267	COPZ1,HLA-C
Clathrin-mediated Endocytosis Signaling	0.747	0.0155	ARPC2,ARPC4,RAB7A
Role of MAPK Signaling in Inhibiting the Pathogenesis of Influenza	0.747	0.026	CASP3,EIF2AK2
FLT3 Signaling in Hematopoietic Progenitor Cells	0.728	0.025	STAT1,STAT2
JAK/STAT Signaling	0.721	0.0244	STAT1,STAT2
PDGF Signaling	0.695	0.0233	EIF2AK2,STAT1
Systemic Lupus Erythematosus In B Cell Signaling Pathway	0.695	0.0083	IFIH1,IFIT2,IFIT3,ISG15,STAT1,STAT2
RHOGDI Signaling	0.695	0.014	ARPC2,ARPC4,MYL12A
Pyroptosis Signaling Pathway	0.682	0.0215	CASP3,GBP1
Actin Nucleation by ARP-WASP Complex	0.682	0.0215	ARPC2,ARPC4
Fcγ Receptor-mediated Phagocytosis in Macrophages and Monocytes	0.682	0.0213	ARPC2,ARPC4
UVA-Induced MAPK Signaling	0.66	0.0204	CASP3,STAT1
Sumoylation Pathway	0.631	0.0194	PML,SP100
Actin Cytoskeleton Signaling	0.625	0.0122	ARPC2,ARPC4,MYL12A
Granzyme B Signaling	0.625	0.0625	CASP3
Extrinsic Prothrombin Activation Pathway	0.625	0.0625	F3
Parkinson's Signaling	0.625	0.0625	CASP3
RAN Signaling	0.607	0.0588	KPNA4
Role of Tissue Factor in Cancer	0.597	0.0172	CASP3,F3
PAK Signaling	0.592	0.0169	CASP3,MYL12A
Signaling by Rho Family GTPases	0.587	0.0112	ARPC2,ARPC4,MYL12A
Reelin Signaling in Neurons	0.567	0.0159	ARPC2,ARPC4
Endoplasmic Reticulum Stress Pathway	0.567	0.0476	CASP3
fMLP Signaling in Neutrophils	0.567	0.0153	ARPC2,ARPC4
Ferroptosis Signaling Pathway	0.567	0.0152	ARF1,CARS1
Vitamin-C Transport	0.567	0.0435	GSTO1
Apelin Cardiac Fibroblast Signaling Pathway	0.567	0.0435	SERPINE1
IL-12 Signaling and Production in Macrophages	0.567	0.0147	RAB7A,STAT1
IL-22 Signaling	0.567	0.0417	STAT1
Tumoricidal Function of Hepatic Natural Killer Cells	0.567	0.0417	CASP3
RAC Signaling	0.567	0.0145	ARPC2,ARPC4
Senescence Pathway	0.567	0.0101	PML,PPP1CA,SERPINE1
Role of JAK family kinases in IL-6-type Cytokine Signaling	0.564	0.04	STAT1
Neuroinflammation Signaling Pathway	0.523	0.00952	CASP3,HLA-C,STAT1
Aryl Hydrocarbon Receptor Signaling	0.484	0.0126	GSTO1,TGM2
Inhibition of Angiogenesis by TSP1	0.463	0.0294	CASP3
Role of JAK2 in Hormone-like Cytokine Signaling	0.463	0.0294	STAT1
IL-9 Signaling	0.458	0.0286	STAT1
TWEAK Signaling	0.449	0.027	CASP3
Glutathione-mediated Detoxification	0.449	0.027	GSTO1
Docosahexaenoic Acid (DHA) Signaling	0.444	0.0263	CASP3
Regulation of eIF4 and p70S6K Signaling	0.442	0.0112	RPS16,RPS9
CDC42 Signaling	0.425	0.00696	ARPC2,ARPC4,HLA-C,MYL12A
Oncostatin M Signaling	0.421	0.0233	STAT1
Production of Nitric Oxide and Reactive Oxygen Species in Macrophages	0.421	0.0105	PPP1CA,STAT1
Xenobiotic Metabolism PXR Signaling Pathway	0.421	0.0104	GSTO1,PPP1CA
Hepatic Fibrosis / Hepatic Stellate Cell Activation	0.421	0.0103	SERPINE1,STAT1
Estrogen Biosynthesis	0.421	0.0222	HSD17B12
Coronavirus Replication Pathway	0.421	0.0222	COPZ1
Ephrin Receptor Signaling	0.408	0.00995	ARPC2,ARPC4
MYC Mediated Apoptosis Signaling	0.39	0.02	CASP3
mTOR Signaling	0.386	0.00943	RPS16,RPS9
TNFR1 Signaling	0.386	0.0192	CASP3
ERK/MAPK Signaling	0.386	0.00935	PPP1CA,STAT1
Hepatic Fibrosis Signaling Pathway	0.384	0.00716	CASP3,MYL12A,SERPINE1
Lymphotoxin β Receptor Signaling	0.384	0.0182	CASP3
EGF Signaling	0.384	0.0182	STAT1
Primary Immunodeficiency Signaling	0.384	0.0179	TAP1
CD27 Signaling in Lymphocytes	0.384	0.0175	CASP3
CNTF Signaling	0.384	0.0175	STAT1
HER-2 Signaling in Breast Cancer	0.381	0.00881	ARF1,CASP3
Retinoic acid Mediated Apoptosis Signaling	0.374	0.0167	CASP3
NRF2-mediated Oxidative Stress Response	0.364	0.00844	GSTO1,UBE2K
Thrombopoietin Signaling	0.364	0.0159	STAT1
Induction of Apoptosis by HIV1	0.356	0.0154	CASP3
Pyridoxal 5'-phosphate Salvage Pathway	0.355	0.0152	EIF2AK2
Role of JAK1 and JAK3 in γc Cytokine Signaling	0.344	0.0145	STAT1
LPS/IL-1 Mediated Inhibition of RXR Function	0.344	0.00787	FABP5,GSTO1
GM-CSF Signaling	0.344	0.0143	STAT1
Growth Hormone Signaling	0.344	0.0141	STAT1
Insulin Secretion Signaling Pathway	0.341	0.00741	STAT1,STAT2
NF-κB Activation by Viruses	0.341	0.0128	EIF2AK2
Maturity Onset Diabetes of Young (MODY) Signaling	0.341	0.0128	APOL2
Colorectal Cancer Metastasis Signaling	0.341	0.00738	CASP3,STAT1
Toll-like Receptor Signaling	0.341	0.0128	EIF2AK2
IL-7 Signaling Pathway	0.341	0.0128	STAT1
IL-3 Signaling	0.341	0.0127	STAT1
Estrogen-Dependent Breast Cancer Signaling	0.341	0.0127	HSD17B12
Dopamine Receptor Signaling	0.341	0.0127	PPP1CA
Role of BRCA1 in DNA Damage Response	0.34	0.0125	STAT1
Role of MAPK Signaling in the Pathogenesis of Influenza	0.335	0.0122	CASP3
Axonal Guidance Signaling	0.335	0.00591	ARPC2,ARPC4,MYL12A
Type I Diabetes Mellitus Signaling	0.335	0.00589	CASP3,HLA-C,STAT1
HIPPO signaling	0.333	0.0118	PPP1CA
Prolactin Signaling	0.332	0.0116	STAT1
Xenobiotic Metabolism AHR Signaling Pathway	0.332	0.0115	GSTO1
Unfolded protein response	0.326	0.0111	CANX
Acute Myeloid Leukemia Signaling	0.326	0.011	PML
Crosstalk between Dendritic Cells and Natural Killer Cells	0.326	0.011	HLA-C
IL-4 Signaling	0.321	0.0108	HMGA1
Death Receptor Signaling	0.317	0.0104	CASP3
TGF-β Signaling	0.317	0.0104	SERPINE1
p53 Signaling	0.317	0.0102	PML
Salvage Pathways of Pyrimidine Ribonucleotides	0.317	0.0102	EIF2AK2
Apelin Cardiomyocyte Signaling Pathway	0.317	0.0101	MYL12A
Synaptogenesis Signaling Pathway	0.317	0.00637	ARPC2,ARPC4
Virus Entry via Endocytic Pathways	0.31	0.00962	HLA-C
Apoptosis Signaling	0.31	0.00962	CASP3
T Cell Exhaustion Signaling Pathway	0.31	0.0053	HLA-C,STAT1,STAT2
PD-1, PD-L1 cancer immunotherapy pathway	0.308	0.00943	HLA-C
Paxillin Signaling	0.305	0.00926	ARF1
Glucocorticoid Receptor Signaling	0.305	0.00516	HLA-C,SERPINE1,STAT1
Kinetochore Metaphase Signaling Pathway	0.305	0.00901	PPP1CA
Antioxidant Action of Vitamin C	0.305	0.00893	GSTO1
Role of MAPK Signaling in Promoting the Pathogenesis of Influenza	0.305	0.00885	CASP3
CDK5 Signaling	0.305	0.00877	PPP1CA
Dendritic Cell Maturation	0.305	0.00508	HLA-C,STAT1,STAT2
Amyotrophic Lateral Sclerosis Signaling	0.305	0.0087	CASP3
MSP-RON Signaling In Macrophages Pathway	0.303	0.00855	STAT1
p38 MAPK Signaling	0.303	0.00847	STAT1
Sphingosine-1-phosphate Signaling	0.303	0.00833	CASP3
Neuroprotective Role of THOP1 in Alzheimer's Disease	0.303	0.00833	HLA-C
Renin-Angiotensin Signaling	0.303	0.0082	STAT1
Th1 Pathway	0.303	0.0082	STAT1
IL-15 Production	0.303	0.00813	STAT1
Pancreatic Adenocarcinoma Signaling	0.297	0.00794	STAT1
Synaptic Long Term Potentiation	0.292	0.00775	PPP1CA
Atherosclerosis Signaling	0.29	0.00763	F3
Gα12/13 Signaling	0.287	0.00752	MYL12A
Insulin Receptor Signaling	0.272	0.00714	PPP1CA
Xenobiotic Metabolism General Signaling Pathway	0.268	0.00699	GSTO1
Endocannabinoid Cancer Inhibition Pathway	0.266	0.0069	CASP3
Cellular Effects of Sildenafil (Viagra)	0.264	0.00671	MYL12A
PTEN Signaling	0.264	0.00667	CASP3
Protein Kinase A Signaling	0.264	0.00491	MYL12A,PPP1CA
Semaphorin Neuronal Repulsive Signaling Pathway	0.264	0.00662	MYL12A
Phagosome Formation	0.253	0.00434	ARPC2,ARPC4,MYL12A
eNOS Signaling	0.253	0.00629	CASP3
Cytotoxic T Lymphocyte-mediated Apoptosis of Target Cells	0.25	0.00471	CASP3,HLA-C
HMGB1 Signaling	0.242	0.00599	SERPINE1
CXCR4 Signaling	0.241	0.00592	MYL12A
Mitochondrial Dysfunction	0.24	0.00585	CASP3
Th1 and Th2 Activation Pathway	0.24	0.00581	STAT1
Cardiac β-adrenergic Signaling	0.238	0.00562	PPP1CA
D-myo-inositol (1,4,5,6)-Tetrakisphosphate Biosynthesis	0.238	0.00559	PPP1CA
D-myo-inositol (3,4,5,6)-tetrakisphosphate Biosynthesis	0.238	0.00559	PPP1CA
Tumor Microenvironment Pathway	0.238	0.00559	HLA-C
Dopamine-DARPP32 Feedback in cAMP Signaling	0.237	0.00552	PPP1CA
Acute Phase Response Signaling	0.233	0.00541	SERPINE1
Xenobiotic Metabolism CAR Signaling Pathway	0.231	0.00526	GSTO1
3-phosphoinositide Degradation	0.231	0.00524	PPP1CA
Endothelin-1 Signaling	0.231	0.00521	CASP3
PPARα/RXRα Activation	0.231	0.00513	CAND1
D-myo-inositol-5-phosphate Metabolism	0.231	0.00513	PPP1CA
ILK Signaling	0.231	0.00505	CASP3
Natural Killer Cell Signaling	0.231	0.00503	HLA-C
Adrenomedullin signaling pathway	0.231	0.00503	CASP3
RAR Activation	0.226	0.0049	PML
3-phosphoinositide Biosynthesis	0.226	0.00488	PPP1CA
HIF1α Signaling	0.225	0.00481	SERPINE1
Thrombin Signaling	0.223	0.00472	MYL12A
Autophagy	0.223	0.00469	RAB7A
NUR77 Signaling in T Lymphocytes	0.223	0.00391	CASP3,HLA-C
Calcium Signaling	0.223	0.00463	ASPH
CD28 Signaling in T Helper Cells	0.222	0.00387	ARPC2,ARPC4
Superpathway of Inositol Phosphate Compounds	0.206	0.00427	PPP1CA
Osteoarthritis Pathway	0.206	0.00427	CASP3
AMPK Signaling	0.199	0.00413	RAB7A
Wound Healing Signaling Pathway	0.19	0.00397	STAT1
TEC Kinase Signaling	0.186	0.00345	STAT1,STAT2
Cardiac Hypertrophy Signaling	0.186	0.00385	MYL12A
Opioid Signaling Pathway	0.171	0.0036	OGFR
Xenobiotic Metabolism Signaling	0.162	0.00345	GSTO1
Pulmonary Fibrosis Idiopathic Signaling Pathway	0	0.00307	SERPINE1
Role of NFAT in Regulation of the Immune Response	0	0.0017	KPNA4
CTLA4 Signaling in Cytotoxic T Lymphocytes	0	0.00209	HLA-C
T Helper Cell Differentiation	0	0.00212	STAT1
Molecular Mechanisms of Cancer	0	0.00224	CASP3
Lipid Antigen Presentation by CD1	0	0.0024	CANX
Allograft Rejection Signaling	0	0.00207	HLA-C
Autoimmune Thyroid Disease Signaling	0	0.0022	HLA-C
Graft-versus-Host Disease Signaling	0	0.00224	HLA-C
Communication between Innate and Adaptive Immune Cells	0	0.00108	HLA-C
Systemic Lupus Erythematosus Signaling	0	0.00161	HLA-C
Phospholipase C Signaling	0	0.00295	MYL12A,TGM2
Breast Cancer Regulation by Stathmin1	0	0.00169	PPP1CA
OX40 Signaling Pathway	0	0.00209	HLA-C
Estrogen Receptor Signaling	0	0.00246	MYL12A
NF-κB Signaling	0	0.00175	EIF2AK2
T Cell Receptor Signaling	0	0.00163	HLA-C
G-Protein Coupled Receptor Signaling	0	0.00143	MYL12A
Systemic Lupus Erythematosus In T Cell Signaling Pathway	0	0.00313	CASP3,HLA-C

## Sheet: All_DE_Proteins_IPA_Analaysis
Ingenuity Canonical Pathways	-log(B-H p-value)	Ratio	Molecules
Interferon Signaling	5.8	0.194	IFI35,IFIT1,IFIT3,ISG15,STAT1,STAT2,TAP1
Role of Hypercytokinemia/hyperchemokinemia in the Pathogenesis of Influenza	4.7	0.093	DDX58,EIF2AK2,IFIT2,IFIT3,ISG15,OAS3,STAT1,STAT2
Coronavirus Pathogenesis Pathway	4.7	0.0542	CASP3,DDX58,OAS3,RAB7A,RPS16,RPS9,SERPINE1,STAT1,STAT2,TRIM25,ZC3HAV1
Ferroptosis Signaling Pathway	4.53	0.0682	ARF1,BID,CARS1,G3BP1,HSPB1,MACROH2A1,MAP2K1,MAP2K2,SQSTM1
Cell Cycle Control of Chromosomal Replication	3.86	0.107	MCM3,MCM4,MCM5,MCM6,MCM7,TOP2A
FAT10 Signaling Pathway	3.86	0.107	PSMB2,PSMB3,PSMD6,PSME1,PSME2,SQSTM1
Protein Ubiquitination Pathway	3.77	0.04	DNAJC9,HLA-C,HSPB1,PSMB2,PSMB3,PSMD6,PSME1,PSME2,TAP1,UBE2K,UBE2L6
Activation of IRF by Cytosolic Pattern Recognition Receptors	3.6	0.0923	DDX58,IFIH1,IFIT2,ISG15,STAT1,STAT2
Phagosome Maturation	3.24	0.0503	CANX,DYNC1I2,EEA1,HLA-C,PRDX2,RAB7A,TAP1,TUBB6
BAG2 Signaling Pathway	3.08	0.0714	CASP3,PSMB2,PSMB3,PSMD6,PSME1,PSME2
EIF2 Signaling	3.08	0.0402	EIF2AK2,MAP2K1,MAP2K2,PPP1CA,RPL18A,RPL27A,RPS16,RPS9,WARS1
Role of PKR in Interferon Induction and Antiviral Response	2.89	0.0515	BID,CASP3,DDX58,EIF2AK2,IFIH1,STAT1,STAT2
Inhibition of ARE-Mediated mRNA Degradation Pathway	2.46	0.0435	EDC4,PABPN1,PSMB2,PSMB3,PSMD6,PSME1,PSME2
RAN Signaling	2.3	0.176	KPNA2,KPNA4,RANBP1
Actin Cytoskeleton Signaling	2.15	0.0327	ARPC2,ARPC4,MAP2K1,MAP2K2,MYH10,MYL12A,PXN,TMSB10/TMSB4X
Death Receptor Signaling	1.93	0.0521	ACIN1,BID,CASP3,HSPB1,PARP14
CD27 Signaling in Lymphocytes	1.88	0.0702	BID,CASP3,MAP2K1,MAP2K2
Integrin Signaling	1.87	0.0329	ARF1,ARPC2,ARPC4,MAP2K1,MAP2K2,MYL12A,PXN
Huntington's Disease Signaling	1.87	0.0285	CASP3,DYNC1I2,PSMB2,PSMB3,PSMD6,PSME1,PSME2,TGM2
Apoptosis Signaling	1.87	0.0481	ACIN1,BID,CASP3,MAP2K1,MAP2K2
Remodeling of Epithelial Adherens Junctions	1.68	0.0588	ARPC2,ARPC4,RAB7A,TUBB6
PAK Signaling	1.67	0.0424	CASP3,MAP2K1,MAP2K2,MYL12A,PXN
Role of MAPK Signaling in Inhibiting the Pathogenesis of Influenza	1.52	0.0519	CASP3,EIF2AK2,MAP2K1,MAP2K2
FLT3 Signaling in Hematopoietic Progenitor Cells	1.48	0.05	MAP2K1,MAP2K2,STAT1,STAT2
Antigen Presentation Pathway	1.47	0.0769	CANX,HLA-C,TAP1
JAK/STAT Signaling	1.47	0.0488	MAP2K1,MAP2K2,STAT1,STAT2
PDGF Signaling	1.42	0.0465	EIF2AK2,MAP2K1,MAP2K2,STAT1
Oncostatin M Signaling	1.39	0.0698	MAP2K1,MAP2K2,STAT1
BER (Base Excision Repair) Pathway	1.38	0.0682	APEX1,MAP2K1,MAP2K2
Coronavirus Replication Pathway	1.38	0.0667	BAG3,COPZ1,TUBB6
ERK/MAPK Signaling	1.38	0.028	HSPB1,MAP2K1,MAP2K2,PPP1CA,PXN,STAT1
Role of RIG1-like Receptors in Antiviral Innate Immunity	1.37	0.0652	DDX58,IFIH1,TRIM25
Senescence Pathway	1.31	0.0236	DLD,MAP2K1,MAP2K2,PML,PPP1CA,SERPINE1,SQSTM1
HER-2 Signaling in Breast Cancer	1.29	0.0264	ARF1,CASP3,MAP2K1,MAP2K2,NUP93,TPR
Granzyme B Signaling	1.28	0.125	BID,CASP3
NRF2-mediated Oxidative Stress Response	1.23	0.0253	DNAJC9,GSTO1,MAP2K1,MAP2K2,SQSTM1,UBE2K
Isoleucine Degradation I	1.2	0.111	ACAT2,DLD
CNTF Signaling	1.19	0.0526	MAP2K1,MAP2K2,STAT1
Protein Kinase A Signaling	1.19	0.0197	APEX1,H1-4,MAP2K1,MAP2K2,MYH10,MYL12A,PPP1CA,PXN
Granzyme A Signaling	1.19	0.105	APEX1,H1-4
Retinoic acid Mediated Apoptosis Signaling	1.15	0.05	BID,CASP3,PARP14
Thrombopoietin Signaling	1.11	0.0476	MAP2K1,MAP2K2,STAT1
Pyridoxal 5'-phosphate Salvage Pathway	1.08	0.0455	EIF2AK2,MAP2K1,MAP2K2
Signaling by Rho Family GTPases	1.08	0.0224	ARPC2,ARPC4,MAP2K1,MAP2K2,MYL12A,STMN1
Pyrimidine Deoxyribonucleotides De Novo Biosynthesis I	1.08	0.087	DUT,RRM2
TCA Cycle II (Eukaryotic)	1.08	0.087	ACO1,DLD
Reelin Signaling in Neurons	1.08	0.0317	ARPC2,ARPC4,MAP2K1,MAP2K2
Tumoricidal Function of Hepatic Natural Killer Cells	1.07	0.0833	BID,CASP3
Gap Junction Signaling	1.06	0.0253	MAP2K1,MAP2K2,SMARCC2,TJP2,TUBB6
GM-CSF Signaling	1.06	0.0429	MAP2K1,MAP2K2,STAT1
fMLP Signaling in Neutrophils	1.06	0.0305	ARPC2,ARPC4,MAP2K1,MAP2K2
Ephrin Receptor Signaling	1.06	0.0249	ARPC2,ARPC4,MAP2K1,MAP2K2,PXN
Gα12/13 Signaling	1.05	0.0301	MAP2K1,MAP2K2,MYL12A,PXN
Role of JAK1, JAK2 and TYK2 in Interferon Signaling	1.05	0.0769	STAT1,STAT2
IL-12 Signaling and Production in Macrophages	1.03	0.0294	MAP2K1,MAP2K2,RAB7A,STAT1
RAC Signaling	1.02	0.029	ARPC2,ARPC4,MAP2K1,MAP2K2
Antiproliferative Role of Somatostatin Receptor 2	1	0.039	MAP2K1,MAP2K2,SMARCC2
IL-3 Signaling	0.983	0.038	MAP2K1,MAP2K2,STAT1
Role of BRCA1 in DNA Damage Response	0.975	0.0375	MSH2,SMARCC2,STAT1
Role of MAPK Signaling in the Pathogenesis of Influenza	0.955	0.0366	CASP3,MAP2K1,MAP2K2
Methylglyoxal Degradation I	0.947	0.333	GLO1
Ascorbate Recycling (Cytosolic)	0.947	0.333	GSTO1
Adenine and Adenosine Salvage I	0.947	0.333	APRT
Semaphorin Neuronal Repulsive Signaling Pathway	0.947	0.0265	MAP2K1,MAP2K2,MYL12A,SMC3
Prolactin Signaling	0.936	0.0349	MAP2K1,MAP2K2,STAT1
Role of Pattern Recognition Receptors in Recognition of Bacteria and Viruses	0.924	0.0256	DDX58,EIF2AK2,IFIH1,OAS3
4-1BB Signaling in T Lymphocytes	0.924	0.0588	MAP2K1,MAP2K2
Epithelial Adherens Junction Signaling	0.924	0.0255	ARPC2,ARPC4,MYH10,MYL12A
Necroptosis Signaling Pathway	0.924	0.0255	EIF2AK2,PPIF,STAT1,STAT2
Coagulation System	0.921	0.0571	F3,SERPINE1
Aryl Hydrocarbon Receptor Signaling	0.921	0.0252	GSTO1,HSPB1,MCM7,TGM2
Axonal Guidance Signaling	0.921	0.0157	ARPC2,ARPC4,MAP2K1,MAP2K2,MYL12A,PXN,SEMA7A,TUBB6
Acute Myeloid Leukemia Signaling	0.921	0.033	MAP2K1,MAP2K2,PML
TWEAK Signaling	0.917	0.0541	BID,CASP3
Aldosterone Signaling in Epithelial Cells	0.917	0.0244	DNAJC9,HSPB1,MAP2K1,MAP2K2
Fcγ Receptor-mediated Phagocytosis in Macrophages and Monocytes	0.917	0.0319	ARPC2,ARPC4,PXN
2-ketoglutarate Dehydrogenase Complex	0.917	0.25	DLD
Branched-chain α-keto acid Dehydrogenase Complex	0.917	0.25	DLD
N-acetylglucosamine Degradation II	0.917	0.25	NAGK
Docosahexaenoic Acid (DHA) Signaling	0.91	0.0526	BID,CASP3
TGF-β Signaling	0.91	0.0312	MAP2K1,MAP2K2,SERPINE1
ATM Signaling	0.91	0.0309	BID,SMC2,SMC3
CXCR4 Signaling	0.91	0.0237	MAP2K1,MAP2K2,MYL12A,PXN
tRNA Charging	0.91	0.0513	CARS1,WARS1
Salvage Pathways of Pyrimidine Ribonucleotides	0.91	0.0306	EIF2AK2,MAP2K1,MAP2K2
UVA-Induced MAPK Signaling	0.91	0.0306	CASP3,PARP14,STAT1
Germ Cell-Sertoli Cell Junction Signaling	0.91	0.0234	MAP2K1,MAP2K2,PXN,TUBB6
VEGF Signaling	0.91	0.0303	MAP2K1,MAP2K2,PXN
Arsenate Detoxification I (Glutaredoxin)	0.883	0.2	GSTO1
CMP-N-acetylneuraminate Biosynthesis I (Eukaryotes)	0.883	0.2	NAGK
2-oxobutanoate Degradation I	0.883	0.2	DLD
IGF-1 Signaling	0.876	0.0288	MAP2K1,MAP2K2,PXN
Regulation of eIF4 and p70S6K Signaling	0.876	0.0223	MAP2K1,MAP2K2,RPS16,RPS9
Role of IL-17F in Allergic Inflammatory Airway Diseases	0.845	0.0444	MAP2K1,MAP2K2
Colorectal Cancer Metastasis Signaling	0.836	0.0185	CASP3,MAP2K1,MAP2K2,MSH2,STAT1
PFKFB4 Signaling Pathway	0.836	0.0435	MAP2K1,MAP2K2
Glycine Cleavage Complex	0.833	0.167	DLD
Kinetochore Metaphase Signaling Pathway	0.833	0.027	MACROH2A1,PPP1CA,SMC3
iNOS Signaling	0.833	0.0426	HMGA1,STAT1
Role of MAPK Signaling in Promoting the Pathogenesis of Influenza	0.821	0.0265	CASP3,MAP2K1,MAP2K2
CDK5 Signaling	0.815	0.0263	MAP2K1,MAP2K2,PPP1CA
PPARα/RXRα Activation	0.812	0.0205	CAND1,CKAP5,MAP2K1,MAP2K2
Regulation of Actin-based Motility by Rho	0.812	0.0259	ARPC2,ARPC4,MYL12A
Melanoma Signaling	0.812	0.04	MAP2K1,MAP2K2
MYC Mediated Apoptosis Signaling	0.812	0.04	BID,CASP3
FAK Signaling	0.812	0.0256	MAP2K1,MAP2K2,PXN
Acetyl-CoA Biosynthesis I (Pyruvate Dehydrogenase Complex)	0.812	0.143	DLD
ILK Signaling	0.812	0.0202	CASP3,MYH10,PXN,TMSB10/TMSB4X
UVC-Induced MAPK Signaling	0.812	0.0392	MAP2K1,MAP2K2
Natural Killer Cell Signaling	0.812	0.0201	HLA-C,MAP2K1,MAP2K2,PXN
Adrenomedullin signaling pathway	0.812	0.0201	CASP3,MAP2K1,MAP2K2,SMARCC2
Cholecystokinin/Gastrin-mediated Signaling	0.812	0.0252	MAP2K1,MAP2K2,PXN
TNFR1 Signaling	0.81	0.0385	BID,CASP3
Renin-Angiotensin Signaling	0.796	0.0246	MAP2K1,MAP2K2,STAT1
Sertoli Cell-Sertoli Cell Junction Signaling	0.785	0.0194	MAP2K1,MAP2K2,TJP2,TUBB6
RHOA Signaling	0.785	0.0242	ARPC2,ARPC4,MYL12A
EGF Signaling	0.783	0.0364	MAP2K1,STAT1
HIF1α Signaling	0.78	0.0192	APEX1,MAP2K1,MAP2K2,SERPINE1
Pancreatic Adenocarcinoma Signaling	0.78	0.0238	MAP2K1,MAP2K2,STAT1
CSDE1 Signaling Pathway	0.78	0.0357	EDC4,PABPN1
14-3-3-mediated Signaling	0.78	0.0236	MAP2K1,MAP2K2,TUBB6
IL-6 Signaling	0.777	0.0234	HSPB1,MAP2K1,MAP2K2
Role of IL-17A in Arthritis	0.777	0.0351	MAP2K1,MAP2K2
Synaptic Long Term Potentiation	0.777	0.0233	MAP2K1,MAP2K2,PPP1CA
Autophagy	0.777	0.0188	MAP2K1,MAP2K2,RAB7A,SQSTM1
Polyamine Regulation in Colon Cancer	0.777	0.0345	MAP2K1,MAP2K2
Cancer Drug Resistance By Drug Efflux	0.777	0.0345	MAP2K1,MAP2K2
RHOGDI Signaling	0.775	0.0186	ARPC2,ARPC4,MYH10,MYL12A
HGF Signaling	0.767	0.0227	MAP2K1,MAP2K2,PXN
Endometrial Cancer Signaling	0.762	0.0333	MAP2K1,MAP2K2
IL-2 Signaling	0.752	0.0328	MAP2K1,MAP2K2
Ketolysis	0.752	0.1	ACAT2
Insulin Receptor Signaling	0.721	0.0214	MAP2K1,MAP2K2,PPP1CA
Ketogenesis	0.721	0.0909	ACAT2
Induction of Apoptosis by HIV1	0.721	0.0308	BID,CASP3
ERB2-ERBB3 Signaling	0.721	0.0308	MAP2K1,MAP2K2
Role of PI3K/AKT Signaling in the Pathogenesis of Influenza	0.714	0.0303	MAP2K1,MAP2K2
Xenobiotic Metabolism General Signaling Pathway	0.714	0.021	GSTO1,MAP2K1,MAP2K2
CD40 Signaling	0.71	0.0299	MAP2K1,MAP2K2
IL-17A Signaling in Airway Cells	0.71	0.0299	MAP2K1,MAP2K2
Endocannabinoid Cancer Inhibition Pathway	0.71	0.0207	CASP3,MAP2K1,MAP2K2
Cleavage and Polyadenylation of Pre-mRNA	0.708	0.0833	PABPN1
ERBB4 Signaling	0.708	0.0294	MAP2K1,MAP2K2
SPINK1 General Cancer Pathway	0.701	0.029	MAP2K1,MAP2K2
Dilated Cardiomyopathy Signaling Pathway	0.701	0.0203	BAG3,MYH10,TPM1
Corticotropin Releasing Hormone Signaling	0.697	0.0201	MAP2K1,MAP2K2,SMARCC2
PTEN Signaling	0.693	0.02	CASP3,MAP2K1,MAP2K2
Melatonin Signaling	0.682	0.0278	MAP2K1,MAP2K2
Relaxin Signaling	0.67	0.0194	APEX1,MAP2K1,SMARCC2
Mevalonate Pathway I	0.67	0.0714	ACAT2
Hypoxia Signaling in the Cardiovascular System	0.67	0.027	UBE2K,UBE2L6
Caveolar-mediated Endocytosis Signaling	0.664	0.0267	COPZ1,HLA-C
Ovarian Cancer Signaling	0.664	0.019	MAP2K1,MAP2K2,MSH2
Leptin Signaling in Obesity	0.664	0.0263	MAP2K1,MAP2K2
GDNF Family Ligand-Receptor Interactions	0.664	0.0263	MAP2K1,MAP2K2
Neurotrophin/TRK Signaling	0.664	0.0263	MAP2K1,MAP2K2
Thyroid Cancer Signaling	0.646	0.0253	MAP2K1,MAP2K2
Cardiac Hypertrophy Signaling	0.646	0.0154	HSPB1,MAP2K1,MAP2K2,MYL12A
Renal Cell Carcinoma Signaling	0.646	0.025	MAP2K1,MAP2K2
Extrinsic Prothrombin Activation Pathway	0.646	0.0625	F3
Mismatch Repair in Eukaryotes	0.646	0.0625	MSH2
Parkinson's Signaling	0.646	0.0625	CASP3
Chemokine Signaling	0.646	0.025	MAP2K1,MAP2K2
HMGB1 Signaling	0.636	0.018	MAP2K1,MAP2K2,SERPINE1
VEGF Family Ligand-Receptor Interactions	0.616	0.0238	MAP2K1,MAP2K2
LPS-stimulated MAPK Signaling	0.613	0.0235	MAP2K1,MAP2K2
HIPPO signaling	0.613	0.0235	PPP1CA,TJP2
Superpathway of Geranylgeranyldiphosphate Biosynthesis I (via Mevalonate)	0.613	0.0556	ACAT2
BMP signaling pathway	0.602	0.023	MAP2K1,MAP2K2
Systemic Lupus Erythematosus In B Cell Signaling Pathway	0.587	0.0111	IFIH1,IFIT2,IFIT3,ISG15,MAP2K1,MAP2K2,STAT1,STAT2
Tumor Microenvironment Pathway	0.587	0.0168	HLA-C,MAP2K1,MAP2K2
Unfolded protein response	0.585	0.0222	CANX,DNAJC9
RANK Signaling in Osteoclasts	0.58	0.022	MAP2K1,MAP2K2
Pyroptosis Signaling Pathway	0.577	0.0215	CASP3,GBP1
Actin Nucleation by ARP-WASP Complex	0.577	0.0215	ARPC2,ARPC4
Acute Phase Response Signaling	0.577	0.0162	MAP2K1,MAP2K2,SERPINE1
Glutaryl-CoA Degradation	0.577	0.0476	ACAT2
Valine Degradation I	0.577	0.0476	DLD
Endoplasmic Reticulum Stress Pathway	0.577	0.0476	CASP3
Non-Small Cell Lung Cancer Signaling	0.577	0.0213	MAP2K1,MAP2K2
ERBB Signaling	0.577	0.0213	MAP2K1,MAP2K2
Melanocyte Development and Pigmentation Signaling	0.564	0.0208	MAP2K1,MAP2K2
GNRH Signaling	0.564	0.0158	MAP2K1,MAP2K2,PXN
Xenobiotic Metabolism CAR Signaling Pathway	0.564	0.0158	GSTO1,MAP2K1,MAP2K2
Production of Nitric Oxide and Reactive Oxygen Species in Macrophages	0.562	0.0157	MAP2K1,PPP1CA,STAT1
Vitamin-C Transport	0.561	0.0435	GSTO1
Apelin Cardiac Fibroblast Signaling Pathway	0.561	0.0435	SERPINE1
Clathrin-mediated Endocytosis Signaling	0.559	0.0155	ARPC2,ARPC4,RAB7A
Hepatic Fibrosis / Hepatic Stellate Cell Activation	0.556	0.0155	MYH10,SERPINE1,STAT1
Synaptic Long Term Depression	0.554	0.0154	MAP2K1,MAP2K2,SMARCC2
IL-22 Signaling	0.553	0.0417	STAT1
Role of JAK family kinases in IL-6-type Cytokine Signaling	0.542	0.04	STAT1
Sumoylation Pathway	0.542	0.0194	PML,SP100
NER (Nucleotide Excision Repair, Enhanced Pathway)	0.542	0.0194	COPS3,TOP2A
Mouse Embryonic Stem Cell Pluripotency	0.539	0.0192	MAP2K1,MAP2K2
Hepatic Fibrosis Signaling Pathway	0.536	0.0119	CASP3,MAP2K1,MAP2K2,MYL12A,SERPINE1
Gluconeogenesis I	0.533	0.0385	ENO2
RAR Activation	0.533	0.0147	MAP2K1,PML,SMARCC2
Chronic Myeloid Leukemia Signaling	0.533	0.0187	MAP2K1,MAP2K2
Telomerase Signaling	0.533	0.0187	MAP2K1,MAP2K2
PPAR Signaling	0.533	0.0187	MAP2K1,MAP2K2
α-Adrenergic Signaling	0.533	0.0185	MAP2K1,MAP2K2
Paxillin Signaling	0.533	0.0185	ARF1,PXN
Glycolysis I	0.533	0.037	ENO2
Tryptophan Degradation III (Eukaryotic)	0.521	0.0357	ACAT2
Thrombin Signaling	0.516	0.0142	MAP2K1,MAP2K2,MYL12A
Prostate Cancer Signaling	0.516	0.0179	MAP2K1,MAP2K2
Superpathway of Cholesterol Biosynthesis	0.514	0.0345	ACAT2
Calcium Signaling	0.504	0.0139	ASPH,MYH10,TPM1
Amyotrophic Lateral Sclerosis Signaling	0.504	0.0174	BID,CASP3
Bladder Cancer Signaling	0.503	0.0172	MAP2K1,MAP2K2
Role of Tissue Factor in Cancer	0.503	0.0172	CASP3,F3
Neuregulin Signaling	0.499	0.0171	MAP2K1,MAP2K2
Fc Epsilon RI Signaling	0.499	0.0169	MAP2K1,MAP2K2
NGF Signaling	0.499	0.0169	MAP2K1,MAP2K2
p38 MAPK Signaling	0.499	0.0169	HSPB1,STAT1
Nitric Oxide Signaling in the Cardiovascular System	0.496	0.0168	MAP2K1,MAP2K2
Role of NANOG in Mammalian Embryonic Stem Cell Pluripotency	0.492	0.0167	MAP2K1,MAP2K2
IL-15 Production	0.481	0.0163	MAP2K1,STAT1
Gαs Signaling	0.481	0.0163	MAP2K1,MAP2K2
Inhibition of Angiogenesis by TSP1	0.481	0.0294	CASP3
Role of JAK2 in Hormone-like Cytokine Signaling	0.481	0.0294	STAT1
Glioma Signaling	0.481	0.0161	MAP2K1,MAP2K2
Glucocorticoid Receptor Signaling	0.48	0.0103	HLA-C,MAP2K1,MAP2K2,SERPINE1,SMARCC2,STAT1
Endocannabinoid Developing Neuron Pathway	0.48	0.016	MAP2K1,MAP2K2
IL-9 Signaling	0.478	0.0286	STAT1
cAMP-mediated signaling	0.476	0.0129	APEX1,MAP2K1,MAP2K2
Glutathione-mediated Detoxification	0.46	0.027	GSTO1
Atherosclerosis Signaling	0.46	0.0153	F3,GLG1
P2Y Purigenic Receptor Signaling Pathway	0.46	0.0153	MAP2K1,MAP2K2
p70S6K Signaling	0.457	0.0152	MAP2K1,MAP2K2
Superpathway of Methionine Degradation	0.457	0.0263	DLD
CCR3 Signaling in Eosinophils	0.449	0.0148	MAP2K1,MAP2K2
STAT3 Pathway	0.449	0.0148	MAP2K1,MAP2K2
MSP-RON Signaling In Cancer Cells Pathway	0.437	0.0145	MAP2K1,MAP2K2
Wound Healing Signaling Pathway	0.428	0.0119	MAP2K1,MAP2K2,STAT1
Apelin Endothelial Signaling Pathway	0.427	0.0142	MAP2K1,MAP2K2
Hereditary Breast Cancer Signaling	0.424	0.0141	MSH2,SMARCC2
PI3K Signaling in B Lymphocytes	0.421	0.014	MAP2K1,MAP2K2
Estrogen Biosynthesis	0.408	0.0222	HSD17B12
tRNA Splicing	0.402	0.0217	APEX1
Cellular Effects of Sildenafil (Viagra)	0.402	0.0134	MYH10,MYL12A
Circadian Rhythm Signaling	0.399	0.0113	MAP2K1,MAP2K2,SMARCC2
NAD Signaling Pathway	0.398	0.0132	H1-4,PARP14
Insulin Secretion Signaling Pathway	0.39	0.0111	DLD,STAT1,STAT2
Spliceosomal Cycle	0.387	0.0204	SF3A3
Cell Cycle: G2/M DNA Damage Checkpoint Regulation	0.382	0.02	TOP2A
Opioid Signaling Pathway	0.374	0.0108	MAP2K1,MAP2K2,OGFR
Oxytocin Signaling Pathway	0.373	0.0108	HSPB1,MYH10,SMARCC2
UVB-Induced MAPK Signaling	0.373	0.0192	MAP2K1
Lymphotoxin β Receptor Signaling	0.355	0.0182	CASP3
Primary Immunodeficiency Signaling	0.351	0.0179	TAP1
Xenobiotic Metabolism Signaling	0.351	0.0103	GSTO1,MAP2K1,MAP2K2
Sirtuin Signaling Pathway	0.348	0.0103	APEX1,H1-4,PPIF
Gαq Signaling	0.348	0.0118	MAP2K1,MAP2K2
Mitochondrial Dysfunction	0.348	0.0117	ACO1,CASP3
Glioblastoma Multiforme Signaling	0.348	0.0117	MAP2K1,MAP2K2
Phagosome Formation	0.335	0.00868	ARPC2,ARPC4,MAP2K1,MAP2K2,MYH10,MYL12A
Erythropoietin Signaling Pathway	0.332	0.0113	MAP2K1,MAP2K2
Tight Junction Signaling	0.332	0.0112	MYH10,TJP2
Cardiac β-adrenergic Signaling	0.332	0.0112	APEX1,PPP1CA
Semaphorin Signaling in Neurons	0.331	0.0161	SEMA7A
Mitotic Roles of Polo-Like Kinase	0.312	0.0152	SMC3
Synaptogenesis Signaling Pathway	0.312	0.00955	ARPC2,ARPC4,SGTA
Neuroinflammation Signaling Pathway	0.312	0.00952	CASP3,HLA-C,STAT1
Molecular Mechanisms of Cancer	0.312	0.00895	BID,CASP3,MAP2K1,MAP2K2
Role of JAK1 and JAK3 in γc Cytokine Signaling	0.304	0.0145	STAT1
Regulation Of The Epithelial Mesenchymal Transition By Growth Factors Pathway	0.304	0.0104	MAP2K1,MAP2K2
Leukocyte Extravasation Signaling	0.304	0.0104	MAP2K2,PXN
Agrin Interactions at Neuromuscular Junction	0.304	0.0143	PXN
Xenobiotic Metabolism PXR Signaling Pathway	0.304	0.0104	GSTO1,PPP1CA
Breast Cancer Regulation by Stathmin1	0.304	0.00845	MAP2K1,MAP2K2,PPP1CA,STMN1,TUBB6
Growth Hormone Signaling	0.304	0.0141	STAT1
Regulation of the Epithelial-Mesenchymal Transition Pathway	0.304	0.0103	MAP2K1,MAP2K2
Ephrin B Signaling	0.301	0.0139	PXN
PI3K/AKT Signaling	0.296	0.0101	MAP2K1,MAP2K2
NF-κB Activation by Viruses	0.282	0.0128	EIF2AK2
Maturity Onset Diabetes of Young (MODY) Signaling	0.282	0.0128	APOL2
Toll-like Receptor Signaling	0.282	0.0128	EIF2AK2
IL-7 Signaling Pathway	0.282	0.0128	STAT1
Estrogen-Dependent Breast Cancer Signaling	0.281	0.0127	HSD17B12
Dopamine Receptor Signaling	0.281	0.0127	PPP1CA
IL-8 Signaling	0.277	0.00948	MAP2K1,MAP2K2
mTOR Signaling	0.276	0.00943	RPS16,RPS9
Agranulocyte Adhesion and Diapedesis	0.272	0.00935	GLG1,MYH10
FGF Signaling	0.268	0.0119	MAP2K1
Role of NFAT in Cardiac Hypertrophy	0.259	0.00901	MAP2K1,MAP2K2
Xenobiotic Metabolism AHR Signaling Pathway	0.259	0.0115	GSTO1
Regulation of Cellular Mechanics by Calpain Protease	0.253	0.0112	PXN
Ceramide Signaling	0.252	0.0111	MAP2K1
Type I Diabetes Mellitus Signaling	0.252	0.00786	BID,CASP3,HLA-C,STAT1
Crosstalk between Dendritic Cells and Natural Killer Cells	0.251	0.011	HLA-C
NUR77 Signaling in T Lymphocytes	0.25	0.00781	CASP3,HLA-C,MAP2K1,MAP2K2
IL-4 Signaling	0.247	0.0108	HMGA1
CD28 Signaling in T Helper Cells	0.246	0.00774	ARPC2,ARPC4,MAP2K1,MAP2K2
Small Cell Lung Cancer Signaling	0.24	0.0104	BID
p53 Signaling	0.236	0.0102	PML
Apelin Cardiomyocyte Signaling Pathway	0.234	0.0101	MYL12A
AMPK Signaling	0.234	0.00826	RAB7A,SMARCC2
Virus Entry via Endocytic Pathways	0.223	0.00962	HLA-C
Cardiac Hypertrophy Signaling (Enhanced)	0.223	0.00738	APEX1,HSPB1,MAP2K1,MAP2K2
PD-1, PD-L1 cancer immunotherapy pathway	0.219	0.00943	HLA-C
LPS/IL-1 Mediated Inhibition of RXR Function	0.218	0.00787	FABP5,GSTO1
G-Protein Coupled Receptor Signaling	0.214	0.00713	APEX1,MAP2K1,MAP2K2,MYL12A,PXN
Estrogen Receptor Signaling	0.214	0.00739	MAP2K1,MAP2K2,MYL12A
Antioxidant Action of Vitamin C	0.209	0.00893	GSTO1
MSP-RON Signaling In Macrophages Pathway	0.198	0.00855	STAT1
CDC42 Signaling	0.197	0.00696	ARPC2,ARPC4,HLA-C,MYL12A
Cytotoxic T Lymphocyte-mediated Apoptosis of Target Cells	0.197	0.00706	BID,CASP3,HLA-C
Sphingosine-1-phosphate Signaling	0.197	0.00833	CASP3
Neuroprotective Role of THOP1 in Alzheimer's Disease	0.197	0.00833	HLA-C
Th1 Pathway	0.193	0.0082	STAT1
Iron homeostasis signaling pathway	0.159	0.00719	ACO1
Neurovascular Coupling Signaling Pathway	0	0.00444	SMARCC2
Pulmonary Fibrosis Idiopathic Signaling Pathway	0	0.00613	MAP2K1,SERPINE1
Hepatic Cholestasis	0	0.00524	TJP2
Role of NFAT in Regulation of the Immune Response	0	0.00679	KPNA2,KPNA4,MAP2K1,MAP2K2
CTLA4 Signaling in Cytotoxic T Lymphocytes	0	0.00209	HLA-C
T Helper Cell Differentiation	0	0.00212	STAT1
IL-15 Signaling	0	0.00379	MAP2K1,MAP2K2
Dendritic Cell Maturation	0	0.00508	HLA-C,STAT1,STAT2
Endothelin-1 Signaling	0	0.00521	CASP3
Lipid Antigen Presentation by CD1	0	0.0024	CANX
CREB Signaling in Neurons	0	0.00331	MAP2K1,MAP2K2
Allograft Rejection Signaling	0	0.00207	HLA-C
Autoimmune Thyroid Disease Signaling	0	0.0022	HLA-C
Graft-versus-Host Disease Signaling	0	0.00224	HLA-C
Communication between Innate and Adaptive Immune Cells	0	0.00108	HLA-C
Systemic Lupus Erythematosus Signaling	0	0.00161	HLA-C
Phospholipase C Signaling	0	0.00591	MAP2K1,MAP2K2,MYL12A,TGM2
Role of Macrophages, Fibroblasts and Endothelial Cells in Rheumatoid Arthritis	0	0.00613	MAP2K1,MAP2K2
Regulation of IL-2 Expression in Activated and Anergic T Lymphocytes	0	0.00434	MAP2K1,MAP2K2
OX40 Signaling Pathway	0	0.00209	HLA-C
Dopamine-DARPP32 Feedback in cAMP Signaling	0	0.00552	PPP1CA
eNOS Signaling	0	0.00629	CASP3
D-myo-inositol-5-phosphate Metabolism	0	0.00513	PPP1CA
D-myo-inositol (1,4,5,6)-Tetrakisphosphate Biosynthesis	0	0.00559	PPP1CA
Superpathway of Inositol Phosphate Compounds	0	0.00427	PPP1CA
D-myo-inositol (3,4,5,6)-tetrakisphosphate Biosynthesis	0	0.00559	PPP1CA
3-phosphoinositide Degradation	0	0.00524	PPP1CA
3-phosphoinositide Biosynthesis	0	0.00488	PPP1CA
Granulocyte Adhesion and Diapedesis	0	0.00529	GLG1
Sperm Motility	0	0.00392	MAP2K1
TEC Kinase Signaling	0	0.00345	STAT1,STAT2
B Cell Receptor Signaling	0	0.00318	MAP2K1,MAP2K2
NF-κB Signaling	0	0.00175	EIF2AK2
T Cell Receptor Signaling	0	0.00489	HLA-C,MAP2K1,MAP2K2
Th1 and Th2 Activation Pathway	0	0.00581	STAT1
Osteoarthritis Pathway	0	0.00427	CASP3
T Cell Exhaustion Signaling Pathway	0	0.0053	HLA-C,STAT1,STAT2
Systemic Lupus Erythematosus In T Cell Signaling Pathway	0	0.00626	CASP3,HLA-C,MAP2K1,MAP2K2
