# Supplementary material for: The dynamic role of TRIM8, a novel ciliary protein, during various stages of mitosis
Source: Cell Death Dis. 2025 Oct 7;16(1):707. doi: 10.1038/s41419-025-07973-7 (PMC12504472; doi:10.1038/s41419-025-07973-7)
Supplement: Supplementary file 8 — Supplementary Table 2. Cluster-specific analysis of differentially expressed genes from scRNA-seq using Ingenuity Pathway Analysis (IPA). [file 41419_2025_7973_MOESM8_ESM.xlsx]

## Sheet: Cluster1_Down_IPA_Analysis
Ingenuity Canonical Pathways	-log(p-value)	Ratio	Molecules
Interferon Signaling	14.9	0.444	IFI35,IFI6,IFIT1,IFIT3,IFITM2,IFITM3,IFNB1,IRF1,ISG15,JAK2,OAS1,PSMB8,RELA,STAT1,STAT2,TAP1
Role of Hypercytokinemia/hyperchemokinemia in the Pathogenesis of Influenza	12.2	0.233	CASP1,CCL3,CCL5,CXCL10,DDX58,EIF2AK2,IFIT2,IFIT3,IFNB1,IL1RN,IL6,IRF7,ISG15,ISG20,OAS1,OAS2,OAS3,STAT1,STAT2,TLR3
Tumor Microenvironment Pathway	11.4	0.151	AKT2,CD274,CFLAR,CSF1,FAS,FGF1,FGF14,FGF2,FGF5,FN1,FOS,HLA-A,HLA-B,HLA-C,HLA-E,HLA-F,IDO1,IL6,ITGA5,JAK2,LGALS9,PDCD1LG2,PIK3R3,RELA,RRAS2,STAT3,VEGFC
Regulation Of The Epithelial Mesenchymal Transition By Growth Factors Pathway	9.19	0.13	AKT2,CDH2,EGFR,EGR1,FGF1,FGF14,FGF2,FGF5,FGFR1,FOS,HMGA2,IL6,JAK2,LATS2,MAP2K6,MEST,MET,PIK3R3,RELA,RRAS2,STAT3,TNFSF10,TNFSF13B,TNFSF18,ZEB2
Antigen Presentation Pathway	9.08	0.308	B2M,HLA-A,HLA-B,HLA-C,HLA-E,HLA-F,MR1,NLRC5,PSMB8,PSMB9,TAP1,TAPBP
Protein Ubiquitination Pathway	8.99	0.109	B2M,BAG1,BIRC2,BIRC3,DNAJA1,DNAJC1,HLA-A,HLA-B,HLA-C,HLA-E,HLA-F,HSCB,MR1,PSMA3,PSMA4,PSMA5,PSMB8,PSMB9,PSME1,PSME2,TAP1,UBE2E1,UBE2L6,UBE2Z,USP11,USP15,USP18,USP25,USP28,USP33
Pulmonary Fibrosis Idiopathic Signaling Pathway	8.98	0.101	ADAM10,ADAMTS1,AKT2,AXL,BMPR2,CCN2,CDH2,COL4A1,COL8A1,EDN1,EGFR,EGR1,FGF2,FGFR1,FN1,FOS,FZD4,IL6,IL6ST,JAK2,LATS2,MAP2K6,PIK3R3,PMAIP1,PTK2B,RELA,RPS6KA5,RPS6KC1,RRAS2,SERPINE1,STAT3,STAT6,TCF4
Neuroinflammation Signaling Pathway	8.7	0.101	AKT2,B2M,BDNF,BIRC2,BIRC3,BMPR2,CASP1,CASP3,CCL3,CCL5,CFLAR,CXCL10,FAS,FOS,GLUL,GRINA,HLA-A,HLA-B,HLA-C,HLA-E,HLA-F,IFNB1,IL6,IRF7,JAK2,MR1,PIK3R3,PLA2G4A,RELA,RIPK1,STAT1,TLR3
Death Receptor Signaling	8.49	0.177	BIRC2,BIRC3,CASP3,CASP7,CFLAR,FAS,NFKBIA,PARP10,PARP12,PARP14,PARP4,PARP8,PARP9,RELA,RIPK1,TNFSF10,TRADD
Activation of IRF by Cytosolic Pattern Recognition Receptors	8.25	0.215	ADAR,DDX58,DHX58,IFIH1,IFIT2,IFNB1,IL6,IRF7,ISG15,NFKBIA,RELA,RIPK1,STAT1,STAT2
Role of Pattern Recognition Receptors in Recognition of Bacteria and Viruses	8.08	0.135	C3AR1,CASP1,CCL5,DDX58,EIF2AK2,IFIH1,IFNB1,IL15,IL6,IRF7,OAS1,OAS2,OAS3,PIK3R3,PRKCD,PTX3,RELA,RIPK2,TLR3,TNFSF10,TNFSF13B
Necroptosis Signaling Pathway	8.03	0.134	AXL,BIRC2,BIRC3,CAMK2D,CASP1,CFLAR,EIF2AK2,FAS,GLUD1,GLUL,IFNB1,MLKL,PLA2G4A,RBCK1,RIPK1,STAT1,STAT2,TLR3,TNFSF10,TNIP1,TRADD
Coronavirus Pathogenesis Pathway	7.35	0.113	BST2,CASP1,CASP3,CCL5,DDX58,FOS,IFNB1,IL6,IRF7,NFKBIA,OAS1,OAS2,OAS3,RELA,RIPK1,SERPINE1,STAT1,STAT2,STAT3,STING1,TLR3,TRIM25,ZC3HAV1
Role of Macrophages, Fibroblasts and Endothelial Cells in Rheumatoid Arthritis	7.22	0.0915	AKT2,CAMK2D,CCL5,CSF1,DKK1,FGF2,FN1,FOS,FZD4,IL15,IL1RN,IL6,IL6ST,JAK2,MAP2K6,NFKBIA,PIK3R3,PRKCD,RELA,RIPK1,RRAS2,SFRP1,SOCS3,STAT3,TCF4,TLR3,TNFSF13B,TRADD,TRAF1,VEGFC
Role of Tissue Factor in Cancer	7.21	0.147	AKT2,CASP3,CCN1,CCN2,CSF1,EGFR,EGR1,F3,FGF5,JAK2,LYN,PIK3R3,PLAUR,PTK2B,RPS6KA5,RRAS2,VEGFC
Crosstalk between Dendritic Cells and Natural Killer Cells	7.13	0.165	CAMK2D,FAS,HLA-A,HLA-B,HLA-C,HLA-E,HLA-F,IFNB1,IL15,IL15RA,IL6,NECTIN2,RELA,TLR3,TNFSF10
Pyroptosis Signaling Pathway	7	0.161	CASP1,CASP3,CASP4,GBP1,GBP2,GBP3,GBP4,GBP5,GSDMD,IRF2,NEK7,PANX1,PTGER4,TLR3,TXNIP
TNFR1 Signaling	6.53	0.212	BIRC2,BIRC3,CASP3,CASP7,FOS,NFKBIA,PAK3,RELA,RIPK1,TNFAIP3,TRADD
Hepatic Fibrosis / Hepatic Stellate Cell Activation	6.43	0.108	BAMBI,CCL5,CCN2,COL4A1,COL8A1,CSF1,EDN1,EGFR,FAS,FGF1,FGF2,FGFR1,FN1,IGFBP3,IL6,KLF6,MET,RELA,SERPINE1,STAT1,VEGFC
Role of PKR in Interferon Induction and Antiviral Response	6.2	0.125	ATF3,CASP1,CASP3,DDX58,EIF2AK2,FAS,FOS,IFIH1,IFNB1,IRF1,MAP2K6,NFKBIA,RELA,STAT1,STAT2,STAT3,TLR3
TWEAK Signaling	5.99	0.243	BIRC2,BIRC3,CASP3,CASP7,NFKBIA,RELA,RIPK1,TRADD,TRAF1
UVA-Induced MAPK Signaling	5.91	0.143	CASP3,EGFR,FOS,PARP10,PARP12,PARP14,PARP4,PARP8,PARP9,PIK3R3,RPS6KA5,RPS6KC1,RRAS2,STAT1
Retinoic acid Mediated Apoptosis Signaling	5.87	0.183	CASP3,CFLAR,IFNB1,IRF1,PARP10,PARP12,PARP14,PARP4,PARP8,PARP9,TNFSF10
Regulation of the Epithelial-Mesenchymal Transition Pathway	5.78	0.103	AKT2,CDH2,EGFR,EGR1,FGF1,FGF14,FGF2,FGF5,FGFR1,FZD4,HMGA2,JAK2,MAP2K6,MET,PIK3R3,RELA,RRAS2,STAT3,TCF4,ZEB2
Role of MAPK Signaling in Inhibiting the Pathogenesis of Influenza	5.56	0.156	CASP3,CCL5,CXCL10,EIF2AK2,IFNB1,IL6,MAP2K6,NFKBIA,PLA2G4A,PLAAT3,PLAAT4,PRDX6
Acute Phase Response Signaling	5.53	0.103	AKT2,C1R,FN1,FOS,IL1RN,IL6,IL6ST,JAK2,MAP2K6,NFKBIA,PIK3R3,RELA,RIPK1,RRAS2,SERPINE1,SOCS3,STAT3,TCF4,TRADD
FAT10 Signaling Pathway	5.28	0.179	NUB1,PSMA3,PSMA4,PSMA5,PSMB8,PSMB9,PSME1,PSME2,UBA6,UBE2Z
JAK/STAT Signaling	5.27	0.146	AKT2,FOS,IL6,JAK2,PIK3R3,RELA,RRAS2,SOCS3,STAT1,STAT2,STAT3,STAT6
Inhibition of ARE-Mediated mRNA Degradation Pathway	5.18	0.106	AKT2,DCP1A,EXOSC9,PPP2R2A,PSMA3,PSMA4,PSMA5,PSMB8,PSMB9,PSME1,PSME2,TNFSF10,TNFSF13B,TNFSF18,XRN1,ZFP36,ZFP36L2
Role of RIG1-like Receptors in Antiviral Innate Immunity	5.15	0.196	DDX58,DHX58,IFIH1,IFNB1,IRF7,NFKBIA,RELA,RIPK1,TRIM25
PD-1, PD-L1 cancer immunotherapy pathway	4.79	0.123	AKT2,B2M,CD274,HLA-A,HLA-B,HLA-C,HLA-E,HLA-F,JAK2,LATS2,MR1,PDCD1LG2,PIK3R3
IL-15 Production	4.74	0.114	AXL,EGFR,FGFR1,IFNB1,IL15,IL6,IRF1,JAK2,LYN,MAP2K6,MET,PTK2B,RELA,STAT1
Phagosome Maturation	4.65	0.101	B2M,CTSC,CTSO,CTSS,DYNC1H1,DYNLT1,HLA-A,HLA-B,HLA-C,HLA-E,HLA-F,MR1,NAPA,PRDX6,TAP1,TUBB2A
IL-6 Signaling	4.54	0.109	AKT2,FOS,IL1RN,IL6,IL6ST,JAK2,MAP2K6,MCL1,NFKBIA,PIK3R3,RELA,RRAS2,SOCS3,STAT3
Hepatic Fibrosis Signaling Pathway	4.53	0.0687	AKT2,BAMBI,BMPR2,CASP3,CCL3,CCL5,CCN2,EDN1,FGF2,FGFR1,FOS,FZD4,IL1RN,ITGA5,JAK2,MAP2K6,MYL12A,NFKBIA,PIK3R3,PRKCD,RELA,RIPK1,RRAS2,SDHA,SERPINE1,STAT3,TCF4,TRADD,VEGFC
Role of MAPK Signaling in the Pathogenesis of Influenza	4.51	0.134	AKT2,CASP3,CCL5,CXCL10,IFNB1,MAP2K6,PLA2G4A,PLAAT3,PLAAT4,PRDX6,RRAS2
ID1 Signaling Pathway	4.49	0.09	AKT2,ATF3,BMPR2,CCN2,EGFR,EGR1,FGF2,FGFR1,FN1,ID1,IL6,LYN,PIK3R3,PTGER4,RRAS2,STAT3,TGM2,VEGFC
Role of JAK1 and JAK3 in γc Cytokine Signaling	4.45	0.145	IL15,IL15RA,JAK2,PIK3R3,PTK2B,RRAS2,SOCS3,STAT1,STAT3,STAT6
TNFR2 Signaling	4.45	0.219	BIRC2,BIRC3,FOS,NFKBIA,RELA,TNFAIP3,TRAF1
Huntington's Disease Signaling	4.36	0.0777	AKT2,BDNF,CASP1,CASP3,CASP4,CASP7,EGFR,GNB4,GNG5,NAPA,PIK3R3,PRKCD,PSMA3,PSMA4,PSMA5,PSMB8,PSMB9,PSME1,PSME2,SDHA,SGK1,TGM2
Role of Osteoblasts, Osteoclasts and Chondrocytes in Rheumatoid Arthritis	4.35	0.0848	AKT2,BIRC2,BIRC3,BMPR2,CSF1,DKK1,FOS,FZD4,IL1RN,IL6,ITGA5,MAP2K6,NFKBIA,PIK3R3,PTK2B,RELA,SFRP1,TCF4,TRADD
Growth Hormone Signaling	4.34	0.141	FOS,IGFBP3,JAK2,PIK3R3,PRKCD,RPS6KA5,RPS6KC1,SOCS3,STAT1,STAT3
FGF Signaling	4.32	0.128	AKT2,FGF1,FGF14,FGF2,FGF5,FGFR1,MAP2K6,MET,PIK3R3,RPS6KA5,STAT3
Virus Entry via Endocytic Pathways	4.21	0.115	B2M,CD55,HLA-A,HLA-B,HLA-C,HLA-E,HLA-F,ITGA5,MR1,PIK3R3,PRKCD,RRAS2
ERK5 Signaling	4.18	0.135	EGFR,FOS,FOSL1,IL6ST,MAP3K8,MEF2C,RPS6KA5,RPS6KC1,RRAS2,SGK1
Wound Healing Signaling Pathway	4.14	0.0794	BMPR2,CCL5,COL4A1,COL8A1,EGFR,FGF2,FN1,FOS,IL15,IL1RN,IL6,JAK2,MAP2K6,NFKBIA,RRAS2,STAT1,TNFSF10,TNFSF13B,TRADD,VEGFC
Role of JAK family kinases in IL-6-type Cytokine Signaling	4.13	0.24	IL6,IL6ST,JAK2,SOCS3,STAT1,STAT3
Caveolar-mediated Endocytosis Signaling	4.13	0.133	B2M,CD55,EGFR,HLA-A,HLA-B,HLA-C,HLA-E,HLA-F,ITGA5,MR1
Epithelial Adherens Junction Signaling	4.13	0.0955	AKT2,BMPR2,CDH2,EGFR,FGF1,FGFR1,LATS2,MET,MYL12A,NECTIN2,PAK3,PPP2R2A,RRAS2,TCF4,ZBTB33
MSP-RON Signaling In Cancer Cells Pathway	4.11	0.1	AKT2,EGFR,ELF1,FOS,MET,NFKBIA,PIK3R3,PLAUR,PTK2B,RELA,RRAS2,STAT3,TCF4,VEGFC
Molecular Mechanisms of Cancer	4.08	0.0649	AKT2,BIRC2,BIRC3,BMPR2,CAMK2D,CASP3,CASP7,CCND3,CDK17,CDKN2C,CFLAR,FAS,FOS,FZD4,GNB4,GNG5,ITGA5,JAK2,MAP2K6,MAX,NBN,NFKBIA,PAK3,PIK3R3,PMAIP1,PRKCD,RELA,RRAS2,TCF4
Pathogenesis of Multiple Sclerosis	4.06	0.444	CCL3,CCL5,CXCL10,CXCL11
Osteoarthritis Pathway	4.04	0.0805	BMPR2,CASP1,CASP3,CASP4,CASP7,DKK1,FGF2,FGFR1,FN1,FZD4,ITGA5,MEF2C,NAMPT,RELA,S1PR3,SOX9,SPHK1,TCF4,VEGFC
IL-17A Signaling in Gastric Cells	4.03	0.231	CCL5,CXCL10,CXCL11,EGFR,FOS,RELA
Role of JAK1, JAK2 and TYK2 in Interferon Signaling	4.03	0.231	IFNB1,JAK2,RELA,STAT1,STAT2,STAT3
TREM1 Signaling	4.03	0.13	AKT2,CASP1,CCL3,IL6,ITGA5,JAK2,NLRC5,RELA,STAT3,TLR3
Natural Killer Cell Signaling	3.99	0.0854	AKT2,B2M,HLA-A,HLA-B,HLA-C,HLA-E,HLA-F,IL15,JAK2,MAP3K8,NECTIN2,PAK3,PIK3R3,PTK2B,RELA,RRAS2,TNFSF10
MYC Mediated Apoptosis Signaling	3.98	0.16	ADRB2,CASP3,CFLAR,FAS,MAX,MCL1,PMAIP1,TRADD
Induction of Apoptosis by HIV1	3.9	0.138	BIRC2,BIRC3,CASP3,FAS,NFKBIA,RELA,RIPK1,TRADD,TRAF1
BEX2 Signaling Pathway	3.84	0.123	AKT2,CDH2,LMO2,MAP2,NFKBIA,PPP2R2A,RELA,STAT3,TCF4,VEGFC
Glucocorticoid Receptor Signaling	3.81	0.0585	ADRB2,AKT2,B2M,BAG1,CCL3,CCL5,DUSP1,EGFR,FKBP5,FOS,GTF2B,HLA-A,HLA-B,HLA-C,HLA-E,HLA-F,IFNB1,IL15RA,IL1RN,IL6,IL6ST,JAK2,MNAT1,NFKBIA,PIK3R3,PLA2G4A,RELA,RPS6KA5,RRAS2,SDHA,SERPINE1,SGK1,STAT1,STAT3
PEDF Signaling	3.71	0.119	AKT2,BDNF,CASP7,CFLAR,FAS,NFKBIA,PIK3R3,RELA,RRAS2,TCF4
Prolactin Signaling	3.63	0.116	FOS,IRF1,JAK2,NMI,PIK3R3,PRKCD,RRAS2,SOCS3,STAT1,STAT3
IGF-1 Signaling	3.57	0.106	AKT2,CCN1,CCN2,FOS,IGFBP3,IGFBP6,JAK2,PIK3R3,RRAS2,SOCS3,STAT3
Mouse Embryonic Stem Cell Pluripotency	3.57	0.106	AKT2,BMPR2,FZD4,ID1,ID3,IL6ST,JAK2,PIK3R3,RRAS2,STAT3,TCF4
Th1 Pathway	3.54	0.0984	CD274,HLA-A,HLA-B,IL6,IRF1,JAK2,LGALS9,MAP2K6,PIK3R3,SOCS3,STAT1,STAT3
RANK Signaling in Osteoclasts	3.43	0.11	AKT2,BIRC2,BIRC3,FOS,MAP2K6,MAP3K8,NFKBIA,PIK3R3,PTK2B,RELA
IL-23 Signaling Pathway	3.41	0.152	AKT2,JAK2,NFKBIA,PIK3R3,RELA,SOCS3,STAT3
Apelin Cardiac Fibroblast Signaling Pathway	3.3	0.217	AKT2,CCN2,IL6,SERPINE1,SPHK1
Toll-like Receptor Signaling	3.29	0.115	EIF2AK2,FOS,IL1RN,MAP2K6,NFKBIA,RELA,TLR3,TNFAIP3,TRAF1
Colorectal Cancer Metastasis Signaling	3.28	0.0701	AKT2,CASP3,EGFR,FOS,FZD4,GNB4,GNG5,IL6,IL6ST,JAK2,PIK3R3,PTGER4,RELA,RRAS2,STAT1,STAT3,TCF4,TLR3,VEGFC
IL-3 Signaling	3.25	0.114	AKT2,FOS,JAK2,PIK3R3,PRKCD,RRAS2,STAT1,STAT3,STAT6
Th1 and Th2 Activation Pathway	3.18	0.0814	BMPR2,CD274,HLA-A,HLA-B,IL6,IRF1,JAK2,LGALS9,MAP2K6,PIK3R3,SOCS3,STAT1,STAT3,STAT6
IL-13 Signaling Pathway	3.16	0.0948	AKT2,DUSP1,FOSL2,JAK2,LYN,PIK3R3,PRKCD,SOCS3,STAT1,STAT3,STAT6
Clathrin-mediated Endocytosis Signaling	3.16	0.0777	APOL1,CD2AP,FGF1,FGF14,FGF2,FGF5,HIP1R,ITGA5,MET,MYO1E,MYO6,PIK3R3,SH3GLB1,SH3KBP1,VEGFC
Adipogenesis pathway	3.14	0.0889	BMPR2,FGF1,FGF2,FGFR1,FZD4,MNAT1,NOCT,NR1D1,RPS6KC1,SOX9,TXNIP,XBP1
ERK/MAPK Signaling	3.1	0.0741	DUSP1,DUSP6,ELF1,FOS,ITGA5,PAK3,PIK3R3,PLA2G4A,PPP2R2A,PRKCD,PTK2B,RPS6KA5,RRAS2,STAT1,STAT3,VRK2
CD40 Signaling	3.09	0.119	FOS,MAP2K6,NFKBIA,PIK3R3,RELA,STAT3,TNFAIP3,TRAF1
Oxytocin In Brain Signaling Pathway	3.07	0.0761	AKT2,CASP1,EGFR,GNB4,GNG5,IL6,MEF2C,OXTR,PIK3R3,PLA2G4A,PLAAT3,PLAAT4,PRDX6,PRKCD,RRAS2
BAG2 Signaling Pathway	3.06	0.107	CASP3,PSMA3,PSMA4,PSMA5,PSMB8,PSMB9,PSME1,PSME2,RELA
Erythropoietin Signaling Pathway	3.06	0.0791	AKT2,BIRC2,BIRC3,FOS,IL15,IL6,JAK2,NFKBIA,PIK3R3,PRKCD,RELA,RRAS2,TNFSF10,TNFSF13B
p38 MAPK Signaling	3.03	0.0917	DUSP1,FAS,IL1RN,MAP2K6,MAX,MEF2C,PLA2G4A,RPS6KA5,RPS6KC1,STAT1,TRADD
Cardiac Hypertrophy Signaling (Enhanced)	3.02	0.0552	ADRB2,AKT2,BMPR2,CAMK2D,EDN1,FGF1,FGF14,FGF2,FGF5,FGFR1,FZD4,GNB4,GNG5,IL15,IL15RA,IL6,IL6ST,ITGA5,JAK2,MAP2K6,MAP3K8,MEF2C,PIK3R3,PRKCD,RELA,RPS6KA5,RRAS2,STAT3,TNFSF10,TNFSF13B
Renin-Angiotensin Signaling	2.98	0.0902	CCL5,FOS,JAK2,PAK3,PIK3R3,PRKCD,PTK2B,RELA,RRAS2,STAT1,STAT3
GM-CSF Signaling	2.96	0.114	AKT2,CAMK2D,JAK2,LYN,PIK3R3,RRAS2,STAT1,STAT3
Lymphotoxin β Receptor Signaling	2.93	0.127	AKT2,BIRC2,CASP3,NFKBIA,PIK3R3,RELA,TRAF1
IL-10 Signaling	2.88	0.111	FOS,IL1RN,IL6,MAP2K6,NFKBIA,RELA,SOCS3,STAT3
CNTF Signaling	2.84	0.123	IL6ST,JAK2,PIK3R3,RPS6KA5,RRAS2,STAT1,STAT3
HIF1α Signaling	2.83	0.0721	AKT2,CAMK2D,EDN1,FGF2,HK2,IL6,MAP2K6,MET,PIK3R3,PRKCD,RRAS2,SAT1,SERPINE1,STAT3,VEGFC
Endocannabinoid Cancer Inhibition Pathway	2.82	0.0816	AKT2,ATF3,CASP1,CASP3,CASP4,CASP7,CCND3,MAP2K6,PIK3R3,SPTLC2,TCF4,VEGFC
HGF Signaling	2.7	0.0833	AKT2,ELF1,FOS,IL6,ITGA5,MAP3K8,MET,PIK3R3,PRKCD,RRAS2,STAT3
Angiopoietin Signaling	2.69	0.104	AKT2,ANGPT1,NFKBIA,PAK3,PIK3R3,RELA,RRAS2,TNIP1
NF-κB Activation by Viruses	2.65	0.103	AKT2,EIF2AK2,NFKBIA,PIK3R3,PRKCD,RELA,RIPK1,RRAS2
Amyotrophic Lateral Sclerosis Signaling	2.61	0.0862	BIRC2,BIRC3,CASP1,CASP3,CASP7,GLUL,GRINA,PIK3R3,RNF19A,VEGFC
IL-12 Signaling and Production in Macrophages	2.6	0.0809	AKT2,APOL1,FOS,IRF1,MAP3K8,NFKBIA,PIK3R3,PRKCD,RELA,STAT1,STAT6
iNOS Signaling	2.59	0.128	FOS,IRF1,JAK2,NFKBIA,RELA,STAT1
Thrombopoietin Signaling	2.58	0.111	FOS,JAK2,PIK3R3,PRKCD,RRAS2,STAT1,STAT3
MSP-RON Signaling In Macrophages Pathway	2.53	0.084	ETV3,FOS,JAK2,NFKBIZ,PIK3R3,RELA,RRAS2,SOCS3,STAT1,STAT3
FLT3 Signaling in Hematopoietic Progenitor Cells	2.52	0.0976	AKT2,PIK3R3,RPS6KA5,RRAS2,STAT1,STAT2,STAT3,STAT6
Ephrin Receptor Signaling	2.5	0.069	ADAM10,AKT2,ANGPT1,FGF1,GNB4,GNG5,GRINA,ITGA5,JAK2,PAK3,RRAS2,SDCBP,STAT3,VEGFC
Sphingosine-1-phosphate Signaling	2.5	0.0833	AKT2,ASAH2B,CASP1,CASP3,CASP4,CASP7,PIK3R3,PTK2B,S1PR3,SPHK1
Pyridoxal 5'-phosphate Salvage Pathway	2.47	0.106	AKT2,EIF2AK2,MAP2K6,MAP3K8,PAK3,PRKCD,SGK1
IL-9 Signaling	2.45	0.143	PIK3R3,RELA,SOCS3,STAT1,STAT3
FAT10 Cancer Signaling Pathway	2.45	0.12	AKT2,BMPR2,IL6,NFKBIA,RELA,STAT3
IL-17A Signaling in Airway Cells	2.43	0.104	AKT2,IL6,JAK2,NFKBIA,PIK3R3,RELA,STAT3
Apoptosis Signaling	2.41	0.0865	BIRC2,BIRC3,CASP3,CASP7,FAS,MCL1,NFKBIA,RELA,RRAS2
PDGF Signaling	2.39	0.093	EIF2AK2,FOS,JAK2,PIK3R3,RRAS2,SPHK1,STAT1,STAT3
Human Embryonic Stem Cell Pluripotency	2.38	0.0723	AKT2,BDNF,BMPR2,FGF2,FGFR1,FZD4,GNB4,GNG5,PIK3R3,S1PR3,SPHK1,TCF4
IL-8 Signaling	2.37	0.0667	AKT2,ANGPT1,CCND3,EGFR,FOS,GNB4,GNG5,NFKBIA,PIK3R3,PRKCD,PTK2B,RELA,RRAS2,VEGFC
SPINK1 General Cancer Pathway	2.36	0.101	AKT2,EGFR,IL6,JAK2,PIK3R3,RRAS2,STAT3
HMGB1 Signaling	2.36	0.0719	AKT2,FOS,IL15,IL6,MAP2K6,PIK3R3,PLAT,RELA,RRAS2,SERPINE1,TNFSF10,TNFSF13B
IL-22 Signaling	2.29	0.167	AKT2,SOCS3,STAT1,STAT3
Tumoricidal Function of Hepatic Natural Killer Cells	2.29	0.167	CASP3,CASP7,FAS,SRGN
IL-17A Signaling in Fibroblasts	2.29	0.132	FOS,IL6,NFKBIA,NFKBIZ,RELA
Endothelin-1 Signaling	2.29	0.0677	CASP1,CASP3,CASP4,CASP7,EDN1,FOS,PIK3R3,PLA2G4A,PLAAT3,PLAAT4,PRDX6,PRKCD,RRAS2
GNRH Signaling	2.29	0.0677	CAMK2D,EGFR,EGR1,FOS,GNB4,GNG5,MAP2K6,MAP3K8,PAK3,PRKCD,PTK2B,RELA,RRAS2
Ceramide Signaling	2.27	0.0889	AKT2,FOS,PIK3R3,PPP2R2A,RELA,RRAS2,S1PR3,SPHK1
NAD Signaling Pathway	2.25	0.0728	AKT2,FGF2,NAMPT,NT5E,PARP10,PARP12,PARP14,PARP4,PARP8,PARP9,PIK3R3
Acute Myeloid Leukemia Signaling	2.24	0.0879	AKT2,MAP2K6,PIK3R3,PML,RELA,RRAS2,STAT3,TCF4
EGF Signaling	2.24	0.109	AKT2,EGFR,FOS,PIK3R3,STAT1,STAT3
Atherosclerosis Signaling	2.23	0.0763	APOL1,CSF1,F3,IL1RN,IL6,PLA2G4A,PLAAT3,PLAAT4,PRDX6,RELA
Gα12/13 Signaling	2.19	0.0752	AKT2,CDH2,F2RL2,MEF2C,MYL12A,NFKBIA,PIK3R3,PTK2B,RELA,RRAS2
CD27 Signaling in Lymphocytes	2.17	0.105	CASP3,FOS,MAP2K6,MAP3K8,NFKBIA,RELA
ERBB Signaling	2.16	0.0851	BTC,EGFR,FOS,MAP2K6,PAK3,PIK3R3,PRKCD,RRAS2
ILK Signaling	2.15	0.065	ACTN1,AKT2,CASP3,DSP,FN1,FOS,MAP2K6,PIK3R3,PPP2R2A,RELA,RICTOR,RPS6KA5,VEGFC
G-Protein Coupled Receptor Signaling	2.15	0.0469	ADGRL4,ADRB2,AKT2,C3AR1,CAMK2D,DUSP1,DUSP6,F2RL2,FOS,FZD4,GNB4,GNG5,GPR176,GPR180,GPRC5A,LATS2,MAP2K6,MAP3K8,MEF2C,MYL12A,NFKBIA,OXTR,PAK3,PIK3R3,PTGER4,PTK2B,RELA,RGS4,RRAS2,S1PR3,SIX1,SIX4,STAT3
STAT3 Pathway	2.14	0.0741	BMPR2,EGFR,FGF2,FGFR1,IL15RA,IL6ST,JAK2,RRAS2,SOCS3,STAT3
Macropinocytosis Signaling	2.13	0.0921	ANKFY1,CSF1,ITGA5,MET,PIK3R3,PRKCD,RRAS2
Small Cell Lung Cancer Signaling	2.1	0.0833	AKT2,BIRC2,CCND3,MAX,NFKBIA,PIK3R3,RELA,TRAF1
Senescence Pathway	2.08	0.057	AKT2,ATF3,BMPR2,CCND3,ELF1,HBP1,IFNB1,IL6,MAP2K6,NBN,PIK3R3,PML,PPP2R2A,RPS6KA5,RRAS2,SERPINE1,STING1
IL-7 Signaling Pathway	2.07	0.0897	AKT2,CCND3,LYN,MCL1,MET,PIK3R3,STAT1
VDR/RXR Activation	2.07	0.0897	CCL5,CXCL10,GTF2B,IGFBP3,IGFBP6,KLF4,PRKCD
B Cell Activating Factor Signaling	2.06	0.116	FOS,NFKBIA,RELA,TNFSF13B,TRAF1
Oncostatin M Signaling	2.06	0.116	IL6ST,JAK2,RRAS2,STAT1,STAT3
Salvage Pathways of Pyrimidine Ribonucleotides	2.05	0.0816	AKT2,APOBEC3F,EIF2AK2,MAP2K6,MAP3K8,PAK3,PRKCD,SGK1
Cholecystokinin/Gastrin-mediated Signaling	2.03	0.0756	CREM,EGFR,FOS,IL1RN,MAP2K6,MEF2C,PRKCD,PTK2B,RRAS2
Sperm Motility	2.01	0.0588	AXL,EGFR,FGFR1,GNB4,GNG5,JAK2,LYN,MAP2K6,MET,PLA2G4A,PLAAT3,PLAAT4,PRDX6,PRKCD,PTK2B
Apelin Endothelial Signaling Pathway	2.01	0.0709	AKT2,ANGPT1,FOS,GNB4,GNG5,MEF2C,PIK3R3,PRKCD,RELA,RRAS2
Axonal Guidance Signaling	1.98	0.0491	ADAM10,ADAM19,ADAMTS1,ADAMTS12,ADAMTS6,AKT2,BDNF,ERAP2,FZD4,GNB4,GNG5,ITGA5,LNPEP,MET,MYL12A,PAK3,PIK3R3,PLXNA2,PRKCD,RRAS2,SDCBP,SEMA3A,SLIT2,TUBB2A,VEGFC
IL-17 Signaling	1.98	0.0642	AKT2,FOS,IL15,IL6,JAK2,MAP2K6,PIK3R3,RELA,RRAS2,TNFSF10,TNFSF13B,VEGFC
PI3K Signaling in B Lymphocytes	1.97	0.0699	AKT2,ATF3,ATF5,CAMK2D,FOS,LYN,NFKBIA,PLEKHA4,RELA,RRAS2
Production of Nitric Oxide and Reactive Oxygen Species in Macrophages	1.91	0.0628	AKT2,APOL1,FOS,IRF1,JAK2,MAP3K8,NFKBIA,PIK3R3,PPP2R2A,PRKCD,RELA,STAT1
VEGF Family Ligand-Receptor Interactions	1.9	0.0833	AKT2,FOS,PIK3R3,PLA2G4A,PRKCD,RRAS2,VEGFC
CXCR4 Signaling	1.9	0.0651	AKT2,EGR1,FOS,GNB4,GNG5,LYN,MYL12A,PAK3,PIK3R3,PRKCD,RRAS2
Role of PI3K/AKT Signaling in the Pathogenesis of Influenza	1.87	0.0909	AKT2,CCL5,IFNB1,NFKBIA,PIK3R3,RELA
Germ Cell-Sertoli Cell Junction Signaling	1.87	0.0643	ACTN1,CDH2,MAP2K6,MAP3K8,NECTIN2,PAK3,PIK3R3,RAB8B,RRAS2,TJP1,TUBB2A
LPS-stimulated MAPK Signaling	1.87	0.0824	FOS,MAP2K6,NFKBIA,PIK3R3,PRKCD,RELA,RRAS2
Differential Regulation of Cytokine Production in Macrophages and T Helper Cells by IL-17A and IL-17F	1.81	0.167	CCL3,CCL5,IL6
PI3K/AKT Signaling	1.79	0.0603	AKT2,IL15RA,IL6ST,ITGA5,JAK2,MAP3K8,MCL1,NFKBIA,PIK3R3,PPP2R2A,RELA,RRAS2
Role of JAK2 in Hormone-like Cytokine Signaling	1.75	0.118	JAK2,SOCS3,STAT1,STAT3
Antioxidant Action of Vitamin C	1.73	0.0714	GLRX,JAK2,NFKBIA,PLA2G4A,PLAAT3,PLAAT4,PRDX6,RELA
UVB-Induced MAPK Signaling	1.72	0.0962	EGFR,FOS,PIK3R3,PRKCD,RPS6KA5
HER-2 Signaling in Breast Cancer	1.72	0.0573	AKT2,CASP3,CASP7,EGFR,ELF1,FOS,LYN,NFKBIA,PIK3R3,PRKCD,RELA,RRAS2,STAT3
Coagulation System	1.71	0.114	F3,PLAT,PLAUR,SERPINE1
RAR Activation	1.71	0.0588	AKT2,DUSP1,FOS,IGFBP3,JAK2,MNAT1,NR2F1,PIK3R3,PML,PRKCD,RELA,TNIP1
Role of MAPK Signaling in Promoting the Pathogenesis of Influenza	1.7	0.0708	CASP3,MAP2K6,NFKBIA,PLA2G4A,PLAAT3,PLAAT4,PRDX6,RRAS2
Inflammasome pathway	1.69	0.15	CASP1,NEK7,PANX1
IL-4 Signaling	1.68	0.0753	AKT2,HLA-A,HLA-B,JAK2,PIK3R3,RRAS2,STAT6
Opioid Signaling Pathway	1.67	0.0536	AKT2,CAMK2D,FOS,GNB4,GNG5,GRINA,LYN,MAP2K6,NFKBIA,OGFR,PRKCD,RGS4,RPS6KA5,RRAS2,TCF4
Oxytocin Signaling Pathway	1.65	0.0532	AKT2,CCL5,EGFR,FOS,GNB4,GNG5,IL6,KCNT2,MEF2C,OXTR,PIK3R3,PLA2G4A,PRKCD,RELA,RRAS2
Bladder Cancer Signaling	1.64	0.069	EGFR,FGF1,FGF14,FGF2,FGF5,RPS6KA5,RRAS2,VEGFC
Complement System	1.63	0.108	C1R,C3AR1,CD55,CFH
Endoplasmic Reticulum Stress Pathway	1.63	0.143	CASP3,CASP7,XBP1
TGF-β Signaling	1.61	0.0729	BMPR2,FOS,IRF7,MAP2K6,RRAS2,SERPINE1,TGIF1
CSDE1 Signaling Pathway	1.6	0.0893	AKT2,CCND3,DCP1A,FN1,FOS
Airway Pathology in Chronic Obstructive Pulmonary Disease	1.6	0.0678	FGF1,FGF14,FGF2,FGF5,IL15,IL6,TNFSF10,TNFSF13B
NRF2-mediated Oxidative Stress Response	1.59	0.0549	CBR1,CYP2J2,DNAJA1,DNAJC1,FKBP5,FOS,FOSL1,GSTK1,JUNB,MAP2K6,PIK3R3,PRKCD,RRAS2
NGF Signaling	1.57	0.0667	AKT2,MAP3K8,PIK3R3,PRKCD,RELA,RPS6KA5,RPS6KC1,RRAS2
Role of NANOG in Mammalian Embryonic Stem Cell Pluripotency	1.57	0.0667	AKT2,BMPR2,FZD4,IL6ST,JAK2,PIK3R3,RRAS2,STAT3
Role of IL-17A in Arthritis	1.57	0.0877	CCL5,MAP2K6,NFKBIA,PIK3R3,RELA
Polyamine Regulation in Colon Cancer	1.54	0.0862	AKT2,FOS,MAP2K6,SAT1,TCF4
Glutamine Biosynthesis I	1.53	1	GLUL
Thyroid Cancer Signaling	1.52	0.0759	AKT2,BDNF,FOS,PIK3R3,RRAS2,TCF4
Renal Cell Carcinoma Signaling	1.5	0.075	AKT2,FOS,MET,PAK3,PIK3R3,RRAS2
PPARα/RXRα Activation	1.49	0.0564	BMPR2,GPD2,HELZ2,IL6,JAK2,MAP2K6,MEF2C,NFKBIA,NR2F1,RELA,RRAS2
Glioma Signaling	1.49	0.0645	AKT2,CAMK2D,CCND3,CDKN2C,EGFR,PIK3R3,PRKCD,RRAS2
Estrogen-Dependent Breast Cancer Signaling	1.47	0.0741	AKT2,EGFR,FOS,PIK3R3,RELA,RRAS2
IL-2 Signaling	1.46	0.082	AKT2,FOS,PIK3R3,PTK2B,RRAS2
Pancreatic Adenocarcinoma Signaling	1.46	0.0635	AKT2,EGFR,JAK2,PIK3R3,RELA,STAT1,STAT3,VEGFC
WNT/β-catenin Signaling	1.46	0.0578	AKT2,BMPR2,CDH2,DKK1,FZD4,PPP2R2A,SFRP1,SOX9,TCF4,TLE4
PTEN Signaling	1.45	0.06	AKT2,BMPR2,CASP3,EGFR,FGFR1,ITGA5,PIK3R3,RELA,RRAS2
April Mediated Signaling	1.45	0.0952	FOS,NFKBIA,RELA,TRAF1
Adrenomedullin signaling pathway	1.44	0.0553	AKT2,CASP3,CFH,FOS,IL1RN,MAP2K6,MAX,PIK3R3,PTK2B,RELA,RRAS2
Pulmonary Healing Signaling Pathway	1.44	0.0553	BMPR2,EGFR,FGFR1,FZD4,LYN,NFKBIA,PRKCD,RRAS2,STAT3,TCF4,VEGFC
GP6 Signaling Pathway	1.44	0.063	ADAM10,AKT2,COL4A1,COL8A1,FYB1,LYN,PIK3R3,PRKCD
Telomerase Signaling	1.39	0.0654	AKT2,EGFR,ELF1,PIK3R3,PPP2R2A,RRAS2,TINF2
MIF Regulation of Innate Immunity	1.38	0.0909	FOS,NFKBIA,PLA2G4A,RELA
Systemic Lupus Erythematosus In B Cell Signaling Pathway	1.37	0.0415	AKT2,CCND3,FOS,IFIH1,IFIT2,IFIT3,IFNB1,IL15,IL6,IL6ST,IRF7,ISG15,ISG20,JAK2,LYN,MCL1,PIK3R3,PLAAT4,PRKCD,RASGRP3,RELA,RRAS2,STAT1,STAT2,STAT3,STING1,TLR3,TNFSF10,TNFSF13B,TRAF1
p70S6K Signaling	1.36	0.0606	AKT2,EGFR,F2RL2,LYN,PIK3R3,PPP2R2A,PRKCD,RRAS2
P2Y Purigenic Receptor Signaling Pathway	1.34	0.0602	AKT2,FOS,GNB4,GNG5,PIK3R3,PRKCD,RELA,RRAS2
Hematopoiesis from Multipotent Stem Cells	1.32	0.167	CSF1,IL15
Aryl Hydrocarbon Receptor Signaling	1.31	0.0566	CCND3,FAS,FOS,GSTK1,IL6,NCOA7,NR2F1,RELA,TGM2
Role of IL-17F in Allergic Inflammatory Airway Diseases	1.3	0.0851	CXCL10,IL6,RELA,RPS6KA5
Eicosanoid Signaling	1.29	0.0735	PLA2G4A,PLAAT3,PLAAT4,PRDX6,PTGER4
PFKFB4 Signaling Pathway	1.27	0.0833	FGF2,HK2,MAP2K6,RPS6KA5
Guanosine Nucleotides Degradation III	1.26	0.154	NT5C3A,NT5E
UDP-N-acetyl-D-galactosamine Biosynthesis II	1.26	0.154	HK2,UAP1
Reelin Signaling in Neurons	1.25	0.0576	AKT2,CAMK2D,CDH2,GRINA,ITGA5,LYN,MAP2K6,PIK3R3
Glutamate Biosynthesis II	1.23	0.5	GLUD1
Glutamate Degradation X	1.23	0.5	GLUD1
L-DOPA Degradation	1.23	0.5	COMT
UDP-D-xylose and UDP-D-glucuronate Biosynthesis	1.23	0.5	UXS1
Neuregulin Signaling	1.22	0.0598	AKT2,BTC,EGFR,ITGA5,PIK3R3,PRKCD,RRAS2
Fcγ Receptor-mediated Phagocytosis in Macrophages and Monocytes	1.21	0.0638	AKT2,FYB1,LYN,PIK3R3,PRKCD,PTK2B
Urate Biosynthesis/Inosine 5'-phosphate Degradation	1.2	0.143	NT5C3A,NT5E
Fc Epsilon RI Signaling	1.2	0.0593	AKT2,LYN,MAP2K6,PIK3R3,PLA2G4A,PRKCD,RRAS2
PAK Signaling	1.2	0.0593	CASP3,ITGA5,MYL12A,PAK3,PIK3R3,PTK2B,RRAS2
Phagosome Formation	1.2	0.0405	ADGRL4,ADRB2,AKT2,C3AR1,F2RL2,FN1,FZD4,GPR176,GPR180,GPRC5A,ITGA5,LYN,MAP2K6,MYL12A,OXTR,PAK3,PIK3R3,PLA2G4A,PLAAT3,PLAAT4,PRDX6,PRKCD,PTGER4,PTK2B,RRAS2,S1PR3,SPHK1,TLR3
UVC-Induced MAPK Signaling	1.19	0.0784	EGFR,FOS,PRKCD,RRAS2
Gαq Signaling	1.17	0.0529	AKT2,GNB4,GNG5,NFKBIA,PIK3R3,PRKCD,PTK2B,RELA,RGS4
IL-1 Signaling	1.17	0.0625	FOS,GNB4,GNG5,MAP2K6,NFKBIA,RELA
Role of NFAT in Cardiac Hypertrophy	1.16	0.0495	AKT2,CAMK2D,GNB4,GNG5,IL6,IL6ST,MAP2K6,MEF2C,PIK3R3,PRKCD,RRAS2
Telomere Extension by Telomerase	1.14	0.133	NBN,TINF2
Thrombin Signaling	1.13	0.0489	AKT2,CAMK2D,EGFR,F2RL2,GNB4,GNG5,MYL12A,PIK3R3,PRKCD,RELA,RRAS2
Role of Cytokines in Mediating Communication between Immune Cells	1.12	0.0741	IFNB1,IL15,IL1RN,IL6
Hypoxia Signaling in the Cardiovascular System	1.12	0.0658	EDN1,NFKBIA,UBE2E1,UBE2L6,UBE2Z
Leptin Signaling in Obesity	1.12	0.0658	AKT2,JAK2,PIK3R3,SOCS3,STAT3
VEGF Signaling	1.12	0.0606	ACTN1,AKT2,PIK3R3,PTK2B,RRAS2,VEGFC
4-1BB Signaling in T Lymphocytes	1.1	0.0882	NFKBIA,RELA,TRAF1
Inhibition of Angiogenesis by TSP1	1.1	0.0882	AKT2,CASP3,CD47
Breast Cancer Regulation by Stathmin1	1.09	0.0404	ADGRL4,ADRB2,C3AR1,CAMK2D,CCND3,F2RL2,FGF2,FZD4,GNB4,GNG5,GPR176,GPR180,GPRC5A,OXTR,PIK3R3,PPP2R2A,PRKCD,PTGER4,RRAS2,S1PR3,STAT3,TUBB2A,UHMK1,VEGFC
Neuropathic Pain Signaling In Dorsal Horn Neurons	1.09	0.0594	BDNF,CAMK2D,FOS,GRINA,PIK3R3,PRKCD
Adenosine Nucleotides Degradation II	1.09	0.125	NT5C3A,NT5E
Neurotrophin/TRK Signaling	1.08	0.0641	BDNF,FOS,MAP2K6,PIK3R3,RRAS2
Semaphorin Neuronal Repulsive Signaling Pathway	1.08	0.053	AKT2,ITGA5,MAP2K6,MYL12A,PAK3,PIK3R3,PLXNA2,SEMA3A
Endocannabinoid Developing Neuron Pathway	1.07	0.0551	AKT2,GNB4,GNG5,MAP2K6,PIK3R3,RRAS2,STAT3
Sumoylation Pathway	1.06	0.0583	FAS,FOS,ISG20,NFKBIA,PML,SP100
Ascorbate Recycling (Cytosolic)	1.06	0.333	GLRX
Glycerol-3-phosphate Shuttle	1.06	0.333	GPD2
S-adenosyl-L-methionine Biosynthesis	1.06	0.333	MAT2B
Tetrahydrobiopterin Biosynthesis I	1.06	0.333	GCH1
Tetrahydrobiopterin Biosynthesis II	1.06	0.333	GCH1
Thymine Degradation	1.06	0.333	DPYD
Uracil Degradation II (Reductive)	1.06	0.333	DPYD
Chemokine Signaling	1.05	0.0625	CAMK2D,CCL5,FOS,PTK2B,RRAS2
MIF-mediated Glucocorticoid Regulation	1.04	0.0833	NFKBIA,PLA2G4A,RELA
Cell Cycle Regulation by BTG Family Proteins	1.01	0.0811	BTG1,NOCT,PPP2R2A
fMLP Signaling in Neutrophils	1.01	0.0534	GNB4,GNG5,NFKBIA,PIK3R3,PRKCD,RELA,RRAS2
PPAR Signaling	1	0.0561	FOS,IL1RN,NFKBIA,NR2F1,RELA,RRAS2
Ovarian Cancer Signaling	0.999	0.0506	AKT2,EDN1,EGFR,FZD4,PIK3R3,RRAS2,TCF4,VEGFC
mTOR Signaling	0.989	0.0472	AKT2,EIF3M,PIK3R3,PPP2R2A,PRKCD,RICTOR,RPS6KA5,RPS6KC1,RRAS2,VEGFC
Docosahexaenoic Acid (DHA) Signaling	0.987	0.0789	AKT2,CASP3,PIK3R3
Paxillin Signaling	0.985	0.0556	ACTN1,ITGA5,PAK3,PIK3R3,PTK2B,RRAS2
Integrin Signaling	0.979	0.0469	ACTN1,AKT2,ARHGAP5,ASAP1,ITGA5,MYL12A,NEDD9,PAK3,PIK3R3,RRAS2
Purine Nucleotides Degradation II (Aerobic)	0.965	0.105	NT5C3A,NT5E
CCR3 Signaling in Eosinophils	0.964	0.0519	GNB4,GNG5,PAK3,PIK3R3,PLA2G4A,PRKCD,RRAS2
Autophagy	0.959	0.0465	AKT2,BNIP3,FGF2,FOS,OPTN,PIK3R3,PPP2R2A,RIPK1,RIPK2,STX17
Semaphorin Signaling in Neurons	0.947	0.0645	MET,PAK3,PLXNA2,SEMA3A
Glutathione Redox Reactions II	0.944	0.25	GLRX
N-acetylglucosamine Degradation II	0.944	0.25	NAGK
Spermine and Spermidine Degradation I	0.944	0.25	SAT1
HOTAIR Regulatory Pathway	0.942	0.0491	AKT2,IRF1,MET,NFKBIA,PIK3R3,RELA,STAT3,TCF4
Th2 Pathway	0.939	0.0511	BMPR2,HLA-A,HLA-B,JAK2,PIK3R3,SOCS3,STAT6
Actin Cytoskeleton Signaling	0.935	0.0449	ACTN1,FGF1,FGF14,FGF2,FGF5,FN1,ITGA5,MYL12A,PAK3,PIK3R3,RRAS2
Insulin Secretion Signaling Pathway	0.933	0.044	CAMK2D,JAK2,LYN,NAPA,PIK3R3,PRKCD,RPS6KA5,SPCS3,STAT1,STAT2,STAT3,STAT6
Mechanisms of Viral Exit from Host Cells	0.913	0.0732	PRKCD,SH3GLB1,VPS25
Prostate Cancer Signaling	0.903	0.0526	AKT2,NFKBIA,NKX3-1,PIK3R3,RELA,RRAS2
Regulation of Cellular Mechanics by Calpain Protease	0.899	0.0562	ACTN1,CCND3,EGFR,ITGA5,RRAS2
PXR/RXR Activation	0.892	0.0615	AKT2,CES2,IL6,RELA
Glutamate Receptor Signaling	0.875	0.0606	GLUL,GNB4,GNG5,GRINA
Xenobiotic Metabolism General Signaling Pathway	0.869	0.049	AKT2,GSTK1,MAP2K6,MAP3K8,PIK3R3,PRKCD,RRAS2
Phospholipases	0.858	0.0597	PLA2G4A,PLAAT3,PLAAT4,PRDX6
CMP-N-acetylneuraminate Biosynthesis I (Eukaryotes)	0.853	0.2	NAGK
CREB Signaling in Neurons	0.852	0.038	ADGRL4,ADRB2,AKT2,BMPR2,C3AR1,CAMK2D,EGFR,F2RL2,FGF2,FGFR1,FZD4,GNB4,GNG5,GPR176,GPR180,GPRC5A,GTF2B,OXTR,PIK3R3,PRKCD,PTGER4,RRAS2,S1PR3
G Protein Signaling Mediated by Tubby	0.846	0.0682	GNB4,GNG5,JAK2
CLEAR Signaling Pathway	0.838	0.0421	AKT2,BMPR2,BNIP3,EGFR,FGF2,FGFR1,MID1,PML,PPP2R2A,PRKCD,RRAS2,TLR3
Non-Small Cell Lung Cancer Signaling	0.828	0.0532	AKT2,CCND3,EGFR,PIK3R3,RRAS2
Cardiomyocyte Differentiation via BMP Receptors	0.828	0.087	BMPR2,MEF2C
Differential Regulation of Cytokine Production in Intestinal Epithelial Cells by IL-17A and IL-17F	0.828	0.087	CCL3,CCL5
Neuroprotective Role of THOP1 in Alzheimer's Disease	0.828	0.05	C1R,HLA-A,HLA-B,HLA-C,HLA-E,HLA-F
Coronavirus Replication Pathway	0.825	0.0667	IFITM2,IFITM3,TUBB2A
Agrin Interactions at Neuromuscular Junction	0.809	0.0571	AGRN,EGFR,PAK3,RRAS2
Role of OCT4 in Mammalian Embryonic Stem Cell Pluripotency	0.805	0.0652	NR2F1,SH3GLB1,TDRD7
Sertoli Cell-Sertoli Cell Junction Signaling	0.789	0.0437	ACTN1,AKT2,ITGA5,MAP3K8,NECTIN2,RAB8B,RRAS2,TJP1,TUBB2A
Tight Junction Signaling	0.789	0.0449	AKT2,F2RL2,FOS,NAPA,NECTIN2,PPP2R2A,RELA,TJP1
Estrogen Receptor Signaling	0.787	0.0391	AKT2,EGFR,FBXO32,FOS,GNB4,GNG5,JAK2,MDK,MED13,MYL12A,PIK3R3,PRKCD,RELA,RRAS2,SDHA,VEGFC
cAMP-mediated signaling	0.783	0.0426	ADRB2,CAMK2D,CREM,DUSP1,DUSP6,PKIB,PTGER4,RGS4,S1PR3,STAT3
Arginine Biosynthesis IV	0.78	0.167	GLUD1
Chondroitin and Dermatan Biosynthesis	0.78	0.167	CHSY3
Glycerol Degradation I	0.78	0.167	GPD2
NAD Biosynthesis III	0.78	0.167	NAMPT
Rapoport-Luebering Glycolytic Shunt	0.78	0.167	PGAM1
Tryptophan Degradation to 2-amino-3-carboxymuconate Semialdehyde	0.78	0.167	IDO1
UDP-N-acetyl-D-glucosamine Biosynthesis II	0.78	0.167	UAP1
p53 Signaling	0.775	0.051	AKT2,FAS,PIK3R3,PMAIP1,PML
3-phosphoinositide Biosynthesis	0.772	0.0433	DUSP1,DUSP5,DUSP6,NOCT,PI4K2B,PIK3R3,PPM1K,PPP2R2A,SOCS3
Apelin Muscle Signaling Pathway	0.767	0.0625	AKT2,GNB4,GNG5
Factors Promoting Cardiogenesis in Vertebrates	0.764	0.0458	BMPR2,CAMK2D,DKK1,FZD4,MEF2C,PRKCD,TCF4
Type II Diabetes Mellitus Signaling	0.764	0.0458	AKT2,NFKBIA,PIK3R3,PRKCD,RELA,SOCS3,TRADD
14-3-3-mediated Signaling	0.749	0.0472	AKT2,FOS,PIK3R3,PRKCD,RRAS2,TUBB2A
Circadian Rhythm Signaling	0.744	0.0409	BDNF,CAMK2D,GNB4,GNG5,GRINA,LYN,MAP2K6,NR1D1,PRKCD,RPS6KA5,RRAS2
Apelin Liver Signaling Pathway	0.744	0.0769	EDN1,FAS
Relaxin Signaling	0.744	0.0452	AKT2,FOS,GNB4,GNG5,NFKBIA,PIK3R3,RELA
Melanoma Signaling	0.73	0.06	AKT2,PIK3R3,RRAS2
G Beta Gamma Signaling	0.728	0.0465	AKT2,EGFR,GNB4,GNG5,PRKCD,RRAS2
Ceramide Biosynthesis	0.72	0.143	SPTLC2
Ceramide Degradation	0.72	0.143	ASAH2B
Trehalose Degradation II (Trehalase)	0.72	0.143	HK2
NAD Salvage Pathway II	0.718	0.0741	NT5C3A,NT5E
Antiproliferative Role of Somatostatin Receptor 2	0.707	0.0519	GNB4,GNG5,PIK3R3,RRAS2
Glutathione Redox Reactions I	0.694	0.0714	GSTK1,PRDX6
Maturity Onset Diabetes of Young (MODY) Signaling	0.68	0.0506	APOL1,APOL2,APOL3,APOL6
Hepatic Cholestasis	0.677	0.0419	IL15,IL1RN,IL6,NFKBIA,PRKCD,RELA,TNFSF10,TNFSF13B
Chronic Myeloid Leukemia Signaling	0.669	0.0467	AKT2,CCND3,PIK3R3,RELA,RRAS2
Role of BRCA1 in DNA Damage Response	0.667	0.05	ABRAXAS1,BRIP1,NBN,STAT1
Aldosterone Signaling in Epithelial Cells	0.662	0.0427	DNAJA1,DNAJC1,DUSP1,HSCB,PIK3R3,PRKCD,SGK1
EIF2 Signaling	0.647	0.0402	AKT2,ATF3,ATF5,EIF2AK2,EIF3M,PIK3R3,PPP1R15A,RRAS2,WARS1
Synaptic Long Term Depression	0.645	0.041	LYN,PLA2G4A,PLAAT3,PLAAT4,PPP2R2A,PRDX6,PRKCD,RRAS2
RAC Signaling	0.64	0.0435	ITGA5,PAK3,PIK3R3,PTK2B,RELA,RRAS2
Iron homeostasis signaling pathway	0.631	0.0432	BMPR2,EGFR,HSCB,IL6,JAK2,STAT3
Synaptogenesis Signaling Pathway	0.625	0.0379	AKT2,BDNF,CAMK2D,CDH2,GRINA,LRRTM2,LYN,NAPA,NLGN2,PIK3R3,PRKCD,RRAS2
Sphingosine and Sphingosine-1-phosphate Metabolism	0.623	0.111	ASAH2B
Gαi Signaling	0.622	0.0429	GNB4,GNG5,RGS4,RRAS2,S1PR3,STAT3
Insulin Receptor Signaling	0.622	0.0429	AKT2,JAK2,PIK3R3,RRAS2,SGK1,SOCS3
Protein Kinase A Signaling	0.62	0.0367	CAMK2D,CREM,DUSP1,DUSP5,DUSP6,GNB4,GNG5,MYL12A,NFKBIA,PRKCD,PTK2B,PTPRA,PTPRK,RELA,TCF4
Role of CHK Proteins in Cell Cycle Checkpoint Control	0.619	0.0526	NBN,PPP2R2A,TLK2
HIPPO signaling	0.607	0.0471	LATS2,MOB1A,PPP2R2A,TEAD1
Xenobiotic Metabolism Signaling	0.606	0.0379	CAMK2D,CES2,GSTK1,IL6,MAP2K6,MAP3K8,PIK3R3,PPP2R2A,PRKCD,RELA,RRAS2
Cancer Drug Resistance By Drug Efflux	0.605	0.0517	AKT2,PIK3R3,RRAS2
MSP-RON Signaling Pathway	0.605	0.0517	CSF1,JAK2,PIK3R3
Glioblastoma Multiforme Signaling	0.605	0.0409	AKT2,CCND3,EGFR,FZD4,PIK3R3,PRKCD,RRAS2
Cardiac Hypertrophy Signaling	0.599	0.0383	ADRB2,GNB4,GNG5,IL6,MAP2K6,MAP3K8,MEF2C,MYL12A,PIK3R3,RRAS2
BMP signaling pathway	0.585	0.046	BMPR2,FST,RELA,RRAS2
Endometrial Cancer Signaling	0.577	0.05	AKT2,PIK3R3,RRAS2
GADD45 Signaling	0.577	0.05	CCND3,MAP2K6,RELA
PCP (Planar Cell Polarity) Pathway	0.577	0.05	FZD4,JUNB,RSPO3
Superpathway of Inositol Phosphate Compounds	0.56	0.038	DUSP1,DUSP5,DUSP6,NOCT,PI4K2B,PIK3R3,PPM1K,PPP2R2A,SOCS3
Systemic Lupus Erythematosus In T Cell Signaling Pathway	0.559	0.0343	AKT2,B2M,CASP1,CASP3,CASP4,CASP7,CREM,ELF1,FAS,FOS,HLA-A,HLA-B,HLA-C,HLA-E,HLA-F,IL6,MAP2K6,PIK3R3,PPP2R2A,RRAS2,S1PR3,STAT3
Signaling by Rho Family GTPases	0.556	0.0373	CDH2,FOS,GNB4,GNG5,ITGA5,MYL12A,PAK3,PIK3R3,PTK2B,RELA
Unfolded protein response	0.553	0.0444	DNAJA1,DNAJC1,PPP1R15A,XBP1
GDP-glucose Biosynthesis	0.549	0.0909	HK2
D-myo-inositol (1,4,5,6)-Tetrakisphosphate Biosynthesis	0.524	0.0385	DUSP1,DUSP5,DUSP6,NOCT,PPM1K,PPP2R2A,SOCS3
D-myo-inositol (3,4,5,6)-tetrakisphosphate Biosynthesis	0.524	0.0385	DUSP1,DUSP5,DUSP6,NOCT,PPM1K,PPP2R2A,SOCS3
Glucose and Glucose-1-phosphate Degradation	0.517	0.0833	HK2
LXR/RXR Activation	0.517	0.0407	APOL1,IL1RN,IL6,RELA,TLR3
ERB2-ERBB3 Signaling	0.515	0.0462	PIK3R3,RRAS2,STAT3
Agranulocyte Adhesion and Diapedesis	0.514	0.0374	CCL3,CCL5,CXCL10,CXCL11,CXCL16,FN1,IL1RN,ITGA5
Notch Signaling	0.504	0.0526	HES7,MAML2
Inhibition of Matrix Metalloproteases	0.489	0.0513	ADAM10,TFPI2
tRNA Charging	0.489	0.0513	KARS1,WARS1
NAD biosynthesis II (from tryptophan)	0.488	0.0769	IDO1
T Cell Exhaustion Signaling Pathway	0.484	0.0336	AKT2,BMPR2,CD274,FOS,HLA-A,HLA-B,HLA-C,HLA-E,HLA-F,IL6,JAK2,LGALS9,PDCD1LG2,PIK3R3,PPP2R2A,RRAS2,STAT1,STAT2,STAT3
Cell Cycle: G1/S Checkpoint Regulation	0.482	0.0441	CCND3,CDKN2C,MAX
ERBB4 Signaling	0.482	0.0441	PIK3R3,PRKCD,RRAS2
Remodeling of Epithelial Adherens Junctions	0.482	0.0441	ACTN1,MET,TUBB2A
Melanocyte Development and Pigmentation Signaling	0.477	0.0408	PIK3R3,RPS6KA5,RPS6KC1,RRAS2
NF-κB Signaling	0.47	0.0333	AKT2,AZI2,BMPR2,EGFR,EIF2AK2,FGFR1,IL1RN,MAP2K6,MAP3K8,NFKBIA,PIK3R3,RELA,RIPK1,RRAS2,TLR3,TNFAIP3,TNFSF13B,TNIP1,TRADD
ATM Signaling	0.468	0.0404	NBN,NFKBIA,PPP2R2A,TLK2
Apelin Cardiomyocyte Signaling Pathway	0.468	0.0404	AKT2,MYL12A,PIK3R3,PRKCD
DNA Double-Strand Break Repair by Homologous Recombination	0.462	0.0714	NBN
DNA Double-Strand Break Repair by Non-Homologous End Joining	0.462	0.0714	NBN
3-phosphoinositide Degradation	0.448	0.0361	DUSP1,DUSP5,DUSP6,NOCT,PPM1K,PPP2R2A,SOCS3
Ferroptosis Signaling Pathway	0.447	0.0379	EMP1,GCH1,RRAS2,SAT1,STAT3
Melatonin Signaling	0.441	0.0417	CAMK2D,MAP2K6,PRKCD
Sirtuin Signaling Pathway	0.431	0.0342	ADAM10,DUSP6,GLUD1,NAMPT,NBN,PGAM1,RELA,SDHA,SMARCA5,STAT3
Glioma Invasiveness Signaling	0.431	0.0411	PIK3R3,PLAUR,RRAS2
D-myo-inositol-5-phosphate Metabolism	0.425	0.0354	DUSP1,DUSP5,DUSP6,NOCT,PPM1K,PPP2R2A,SOCS3
Gap Junction Signaling	0.425	0.0354	AKT2,EGFR,PIK3R3,PRKCD,RRAS2,TJP1,TUBB2A
B Cell Development	0.422	0.0455	HLA-A,HLA-B
Chondroitin Sulfate Degradation (Metazoa)	0.416	0.0625	HEXD
Extrinsic Prothrombin Activation Pathway	0.416	0.0625	F3
Granzyme B Signaling	0.416	0.0625	CASP3
Parkinson's Signaling	0.416	0.0625	CASP3
Androgen Signaling	0.41	0.0355	GNB4,GNG5,GTF2B,MNAT1,PRKCD,RELA
GDNF Family Ligand-Receptor Interactions	0.403	0.0395	FOS,PIK3R3,RRAS2
Apelin Pancreas Signaling Pathway	0.399	0.0435	PIK3R3,RELA
Dendritic Cell Maturation	0.397	0.0321	AKT2,B2M,HLA-A,HLA-B,HLA-C,HLA-E,HLA-F,IFNB1,IL15,IL1RN,IL6,JAK2,MR1,NFKBIA,PIK3R3,RELA,STAT1,STAT2,TLR3
Dermatan Sulfate Degradation (Metazoa)	0.396	0.0588	HEXD
RAN Signaling	0.396	0.0588	KPNA1
α-Adrenergic Signaling	0.396	0.037	GNB4,GNG5,PRKCD,RRAS2
Ephrin A Signaling	0.387	0.0426	ADAM10,PIK3R3
nNOS Signaling in Neurons	0.387	0.0426	GRINA,PRKCD
Role of WNT/GSK-3β Signaling in the Pathogenesis of Influenza	0.386	0.0385	FZD4,IFNB1,TCF4
Hereditary Breast Cancer Signaling	0.381	0.0352	AKT2,CCND3,NBN,PIK3R3,RRAS2
Dopamine Receptor Signaling	0.378	0.038	COMT,GCH1,PPP2R2A
Heparan Sulfate Biosynthesis (Late Stages)	0.362	0.037	CES2,EXT1,PRDX6
DNA damage-induced 14-3-3σ Signaling	0.36	0.0526	AKT2
AMPK Signaling	0.356	0.0328	ADRB2,AKT2,GNB4,GNG5,PIK3R3,PPM1K,PPP2R2A,TBC1D1
Assembly of RNA Polymerase II Complex	0.356	0.04	GTF2B,MNAT1
CDK5 Signaling	0.355	0.0351	BDNF,EGR1,PPP2R2A,RRAS2
Regulation of eIF4 and p70S6K Signaling	0.354	0.0335	AKT2,EIF3M,ITGA5,PIK3R3,PPP2R2A,RRAS2
Type I Diabetes Mellitus Signaling	0.349	0.0314	CASP3,FAS,HLA-A,HLA-B,HLA-C,HLA-E,HLA-F,IRF1,JAK2,MAP2K6,NFKBIA,RELA,RIPK1,SOCS3,STAT1,TRADD
RHOGDI Signaling	0.339	0.0326	ARHGAP5,CDH2,GNB4,GNG5,ITGA5,MYL12A,PAK3
Cyclins and Cell Cycle Regulation	0.339	0.0357	CCND3,CDKN2C,PPP2R2A
FcγRIIB Signaling in B Lymphocytes	0.332	0.0353	LYN,PIK3R3,RRAS2
Corticotropin Releasing Hormone Signaling	0.329	0.0331	BDNF,FOS,MEF2C,NR4A1,PRKCD
Regulation Of The Epithelial Mesenchymal Transition In Development Pathway	0.318	0.0345	FZD4,RELA,TCF4
Xenobiotic Metabolism AHR Signaling Pathway	0.318	0.0345	GSTK1,IL6,RELA
Nitric Oxide Signaling in the Cardiovascular System	0.318	0.0333	AKT2,PIK3R3,PRKCD,VEGFC
Putrescine Degradation III	0.314	0.0455	SAT1
Heparan Sulfate Biosynthesis	0.311	0.0341	CES2,EXT1,PRDX6
Granulocyte Adhesion and Diapedesis	0.306	0.0317	CCL3,CCL5,CXCL10,CXCL11,CXCL16,IL1RN
Role of Lipids/Lipid Rafts in the Pathogenesis of Influenza	0.3	0.0435	IFNB1
Vitamin-C Transport	0.3	0.0435	GLRX
Gαs Signaling	0.29	0.032	ADRB2,GNB4,GNG5,PTGER4
eNOS Signaling	0.289	0.0314	AKT2,CASP3,PIK3R3,PRKCD,VEGFC
Methionine Degradation I (to Homocysteine)	0.287	0.0417	MAT2B
TCA Cycle II (Eukaryotic)	0.287	0.0417	SDHA
Triacylglycerol Degradation	0.278	0.0339	CES2,PRDX6
Bupropion Degradation	0.275	0.04	CYP2J2
Cysteine Biosynthesis III (mammalia)	0.264	0.0385	MAT2B
D-myo-inositol (1,4,5)-Trisphosphate Biosynthesis	0.264	0.0385	PI4K2B
Synaptic Long Term Potentiation	0.26	0.0305	CAMK2D,GRINA,PRKCD,RRAS2
Gluconeogenesis I	0.253	0.037	PGAM1
Glycolysis I	0.253	0.037	PGAM1
Tryptophan Degradation III (Eukaryotic)	0.253	0.037	IDO1
Role of p14/p19ARF in Tumor Suppression	0.234	0.0345	PIK3R3
WNT/Ca+ pathway	0.23	0.0303	FZD4,RELA
Dopamine Degradation	0.208	0.0312	COMT
Acetone Degradation I (to Methylglyoxal)	0	0.0238	CYP2J2
Actin Nucleation by ARP-WASP Complex	0	0.0215	ITGA5,RRAS2
Allograft Rejection Signaling	0	0.0145	B2M,FAS,HLA-A,HLA-B,HLA-C,HLA-E,HLA-F
Altered T Cell and B Cell Signaling in Rheumatoid Arthritis	0	0.0203	CSF1,FAS,HLA-A,HLA-B,IL15,IL1RN,IL6,RELA,TLR3,TNFSF13B
Amyloid Processing	0	0.0196	AKT2
Apelin Adipocyte Signaling Pathway	0	0.022	GSTK1,PRDX6
Autoimmune Thyroid Disease Signaling	0	0.0132	FAS,HLA-A,HLA-B,HLA-C,HLA-E,HLA-F
B Cell Receptor Signaling	0	0.019	AKT2,CAMK2D,EGR1,LYN,MAP2K6,MAP3K8,MEF2C,NFKBIA,PIK3R3,PTK2B,RELA,RRAS2
BER (Base Excision Repair) Pathway	0	0.0227	MAP2K6
Basal Cell Carcinoma Signaling	0	0.0278	FZD4,TCF4
CCR5 Signaling in Macrophages	0	0.016	CCL3,CCL5,FAS,FOS,GNB4,GNG5,PRKCD,PTK2B
CD28 Signaling in T Helper Cells	0	0.0135	AKT2,FOS,HLA-A,HLA-B,NFKBIA,PIK3R3,RELA
CDC42 Signaling	0	0.0191	B2M,EXOC6,FOS,HLA-A,HLA-B,HLA-C,HLA-E,HLA-F,ITGA5,MYL12A,PAK3
CTLA4 Signaling in Cytotoxic T Lymphocytes	0	0.023	AKT2,B2M,HLA-A,HLA-B,HLA-C,HLA-E,HLA-F,JAK2,MR1,PIK3R3,PPP2R2A
Calcium Signaling	0	0.0138	CAMK2D,GRINA,MEF2C
Calcium-induced T Lymphocyte Apoptosis	0	0.0087	HLA-A,HLA-B,NR4A1,PRKCD
Cardiac β-adrenergic Signaling	0	0.0223	GNB4,GNG5,PKIB,PPP2R2A
Cell Cycle Control of Chromosomal Replication	0	0.0179	CDK17
Cell Cycle: G2/M DNA Damage Checkpoint Regulation	0	0.02	TRIP12
Cellular Effects of Sildenafil (Viagra)	0	0.00667	MYL12A
Chondroitin Sulfate Biosynthesis	0	0.0172	CHSY3
Chondroitin Sulfate Biosynthesis (Late Stages)	0	0.02	CHSY3
Communication between Innate and Adaptive Immune Cells	0	0.0172	B2M,CCL3,CCL5,CXCL10,HLA-A,HLA-B,HLA-C,HLA-E,HLA-F,IFNB1,IL15,IL1RN,IL6,MR1,TLR3,TNFSF13B
Cytotoxic T Lymphocyte-mediated Apoptosis of Target Cells	0	0.0235	B2M,CASP3,CASP7,FAS,HLA-A,HLA-B,HLA-C,HLA-E,HLA-F,MR1
DNA Methylation and Transcriptional Repression Signaling	0	0.0244	ARID4B
Dermatan Sulfate Biosynthesis	0	0.0167	CHSY3
Dilated Cardiomyopathy Signaling Pathway	0	0.0135	AKT2,CAMK2D
Dopamine-DARPP32 Feedback in cAMP Signaling	0	0.0217	CREM,GRINA,PPP2R2A,PRKCD
Endocannabinoid Neuronal Synapse Pathway	0	0.0201	GNB4,GNG5,GRINA
Ephrin B Signaling	0	0.0278	GNB4,GNG5
Estrogen Biosynthesis	0	0.0222	CYP2J2
FAK Signaling	0	0.0279	ADGRL4,ADRB2,AKT2,ASAP1,BMPR2,C3AR1,EGFR,ELF1,F2RL2,FOS,FZD4,GPR176,GPR180,GPRC5A,IL15RA,IL6ST,ITGA5,MET,NEDD9,OXTR,PAK3,PIK3R3,PTGER4,PTPRA,RRAS2,S1PR3,SDCBP,SOCS3,TCF4
FXR/RXR Activation	0	0.0238	AKT2,APOL1,IL1RN
GABA Receptor Signaling	0	0.015	GNB4,GNG5
GPCR-Mediated Integration of Enteroendocrine Signaling Exemplified by an L Cell	0	0.0133	ADRB2
GPCR-Mediated Nutrient Sensing in Enteroendocrine Cells	0	0.0169	GNG5,PRKCD
Glutathione-mediated Detoxification	0	0.027	GSTK1
Graft-versus-Host Disease Signaling	0	0.0179	FAS,HLA-A,HLA-B,HLA-C,HLA-E,HLA-F,IL1RN,IL6
Gustation Pathway	0	0.00985	LIPA,PANX1
Hematopoiesis from Pluripotent Stem Cells	0	0.00452	CSF1,IL6
ICOS-ICOSL Signaling in T Helper Cells	0	0.0158	AKT2,CAMK2D,HLA-A,HLA-B,NFKBIA,PIK3R3,PLEKHA4,RELA
IL-15 Signaling	0	0.017	AKT2,IL15,IL15RA,JAK2,PIK3R3,RELA,RRAS2,STAT3,STAT6
Kinetochore Metaphase Signaling Pathway	0	0.00901	MASTL
LPS/IL-1 Mediated Inhibition of RXR Function	0	0.0157	CES2,CYP2J2,GSTK1,IL1RN
Leukocyte Extravasation Signaling	0	0.0259	ACTN1,ARHGAP5,PIK3R3,PRKCD,PTK2B
Lipid Antigen Presentation by CD1	0	0.0024	B2M
Melatonin Degradation I	0	0.0161	CYP2J2
Mitochondrial Dysfunction	0	0.0175	CASP3,GPD2,SDHA
Mitotic Roles of Polo-Like Kinase	0	0.0152	PPP2R2A
NER (Nucleotide Excision Repair, Enhanced Pathway)	0	0.0194	MNAT1,POLK
NUR77 Signaling in T Lymphocytes	0	0.0195	B2M,CASP3,HLA-A,HLA-B,HLA-C,HLA-E,HLA-F,NR4A1,PRKCD,TNFSF10
Neurovascular Coupling Signaling Pathway	0	0.0267	GRINA,PLA2G4A,PLAAT3,PLAAT4,PRDX6,PTGER4
Nicotine Degradation II	0	0.0152	CYP2J2
Nicotine Degradation III	0	0.0172	CYP2J2
Noradrenaline and Adrenaline Degradation	0	0.027	COMT
Nucleotide Excision Repair Pathway	0	0.0286	MNAT1
OX40 Signaling Pathway	0	0.0167	B2M,HLA-A,HLA-B,HLA-C,HLA-E,HLA-F,NFKBIA,RELA
Oxidative Ethanol Degradation III	0	0.0179	CYP2J2
Oxidative Phosphorylation	0	0.00901	SDHA
Oxytocin In Spinal Neurons Signaling Pathway	0	0.0286	OXTR
PKCθ Signaling in T Lymphocytes	0	0.0161	CAMK2D,FOS,HLA-A,HLA-B,MAP3K8,NFKBIA,PIK3R3,RELA,RRAS2
Phospholipase C Signaling	0	0.0162	GNB4,GNG5,ITGA5,LYN,MEF2C,MYL12A,PLA2G4A,PRKCD,RELA,RRAS2,TGM2
Primary Immunodeficiency Signaling	0	0.0179	TAP1
RHOA Signaling	0	0.0242	ARHGAP5,MYL12A,PTK2B
Regulation of Actin-based Motility by Rho	0	0.0259	ITGA5,MYL12A,PAK3
Regulation of IL-2 Expression in Activated and Anergic T Lymphocytes	0	0.00868	FOS,NFKBIA,RELA,RRAS2
Retinol Biosynthesis	0	0.0213	CES2
Role of NFAT in Regulation of the Immune Response	0	0.0221	AKT2,FOS,GNB4,GNG5,HLA-A,HLA-B,KPNA1,LYN,MEF2C,NFKBIA,PIK3R3,RELA,RRAS2
SAPK/JNK Signaling	0	0.012	GNB4,GNG5,PIK3R3,RIPK1,RRAS2,TRADD
SNARE Signaling Pathway	0	0.0147	CAMK2D,NAPA
Serotonin Receptor Signaling	0	0.0222	GCH1
Spliceosomal Cycle	0	0.0204	CTNNBL1
Superpathway of Melatonin Degradation	0	0.0149	CYP2J2
Superpathway of Methionine Degradation	0	0.0256	MAT2B
Systemic Lupus Erythematosus Signaling	0	0.0225	AKT2,CREM,FOS,HLA-A,HLA-B,HLA-C,HLA-E,HLA-F,IL1RN,IL6,LYN,PIK3R3,RRAS2,TNFSF13B
T Cell Receptor Signaling	0	0.0293	AKT2,B2M,DUSP5,DUSP6,FOS,FYB1,HLA-A,HLA-B,HLA-C,HLA-E,HLA-F,MAP2K6,NFKBIA,PIK3R3,PTK2B,RELA,RRAS2,TCF4
T Helper Cell Differentiation	0	0.0149	HLA-A,HLA-B,IL6,IL6ST,STAT1,STAT3,STAT6
TEC Kinase Signaling	0	0.0294	FAS,FOS,GNB4,GNG5,ITGA5,JAK2,LYN,PAK3,PIK3R3,PRKCD,PTK2B,RELA,STAT1,STAT2,STAT3,STAT6,TNFSF10
TR/RXR Activation	0	0.0238	AKT2,PIK3R3
Th17 Activation Pathway	0	0.0124	IL6,JAK2,PTGER4,RELA,SOCS3,STAT3
Transcriptional Regulatory Network in Embryonic Stem Cells	0	0.0185	STAT3
White Adipose Tissue Browning Pathway	0	0.0145	BDNF,FGFR1
Xenobiotic Metabolism CAR Signaling Pathway	0	0.0263	EGFR,GSTK1,MAP2K6,PPP2R2A,PRKCD
Xenobiotic Metabolism PXR Signaling Pathway	0	0.0207	CAMK2D,CES2,GSTK1,PRKCD

## Sheet: Cluster1_Up_IPA_Analysis
Ingenuity Canonical Pathways	-log(p-value)	Ratio	Molecules
EIF2 Signaling	15.5	0.188	AGO2,EIF1,EIF2AK1,EIF3A,EIF3F,EIF3L,EIF4A2,GSK3B,MAP2K2,NRAS,PABPC1,PIK3CB,PPP1CC,RPL10A,RPL13A,RPL15,RPL21,RPL23,RPL26L1,RPL3,RPL35A,RPL4,RPL41,RPL5,RPL6,RPL7,RPL7A,RPL7L1,RPL9,RPLP0,RPS15A,RPS20,RPS26,RPS27A,RPS27L,RPS3,RPS3A,RPS6,RPS7,SOS2,SREBF1,VEGFA
Sirtuin Signaling Pathway	9.63	0.134	ACLY,APEX1,BAX,CLOCK,GABARAPL2,GSK3B,H3-3A/H3-3B,MAP1LC3B,MAPK12,MAPK6,MT-ATP6,MT-CYB,MT-ND1,MT-ND2,MT-ND3,MT-ND4,MT-ND4L,MT-ND5,NDRG1,NDUFA12,NDUFA5,NDUFAB1,NDUFS6,NDUFV3,NEDD4,POLR1D,POLR1E,POLR2F,PRKAA2,SLC25A6,SREBF1,TIMM17A,TIMM44,TOMM20,TOMM70,TUBA1A,TUBA4A,VDAC3,XPC
mTOR Signaling	8.75	0.146	EIF3A,EIF3F,EIF3L,EIF4A2,EIF4B,EIF4EBP1,EIF4EBP2,FNBP1,MAPKAP1,NRAS,PDGFC,PIK3CB,PPP2R5B,PPP2R5C,PRKAA2,RAC3,RHOB,RHOQ,RPS15A,RPS20,RPS26,RPS27A,RPS27L,RPS3,RPS3A,RPS6,RPS6KA2,RPS7,ULK1,VEGFA,VEGFB
Regulation of eIF4 and p70S6K Signaling	7.38	0.145	AGO2,EIF1,EIF3A,EIF3F,EIF3L,EIF4A2,EIF4EBP1,EIF4EBP2,ITGAE,MAP2K2,MAPK12,NRAS,PABPC1,PIK3CB,PPP2R5B,PPP2R5C,RPS15A,RPS20,RPS26,RPS27A,RPS27L,RPS3,RPS3A,RPS6,RPS7,SOS2
Mitochondrial Dysfunction	7.18	0.146	ACO1,COX11,COX7A2L,CYB5B,CYCS,GSR,MAPK12,MT-ATP6,MT-CO3,MT-CYB,MT-ND1,MT-ND2,MT-ND3,MT-ND4,MT-ND4L,MT-ND5,NDUFA12,NDUFA5,NDUFAB1,NDUFS6,NDUFV3,PINK1,PRDX5,UQCRB,VDAC3
Ferroptosis Signaling Pathway	6.77	0.159	ACACA,FTH1,FTL,H2AX,H2AZ1,H2AZ2,HMGCR,MACROH2A1,MAP2K2,NRAS,PRKAA2,SLC11A2,SLC1A5,SLC38A1,SLC39A14,SLC3A2,SLC7A11,SQSTM1,SREBF2,TFRC,USP7
Oxidative Phosphorylation	6.69	0.171	COX11,COX7A2L,CYB5B,CYCS,MT-ATP6,MT-CO3,MT-CYB,MT-ND1,MT-ND2,MT-ND3,MT-ND4,MT-ND4L,MT-ND5,NDUFA12,NDUFA5,NDUFAB1,NDUFS6,NDUFV3,UQCRB
Estrogen Receptor Signaling	6.47	0.1	CACNG8,CARM1,CFL2,CREB3L2,EIF4EBP1,GNA12,GNG2,GSK3B,IGF2R,LIMK1,LIMK2,MAP2K2,MT-ATP6,MT-CYB,MT-ND1,MT-ND2,MT-ND3,MT-ND4,MT-ND4L,MT-ND5,NDUFA12,NDUFA5,NDUFAB1,NDUFS6,NDUFV3,NRAS,PCNA,PDGFC,PIK3CB,PLCB1,PLCD3,PRKAA2,PRKAR2A,SETD7,SOS2,SRA1,TBL1XR1,TFAM,VEGFA,VEGFB,ZDHHC7
AMPK Signaling	5.74	0.115	ACACA,AK3,CREB3L2,EEF2,EIF4EBP1,ELAVL1,GNA12,GNG2,HMGCR,MAPK12,ORAI1,ORAI2,PHF10,PIK3CB,PPAT,PPM1G,PPP2R5B,PPP2R5C,PRKAA2,PRKAR2A,RAB1A,RAB27A,RAB2A,SMARCA4,SMARCB1,SMARCC1,SMARCD2,ULK1
Autophagy	4.81	0.112	CREB3L2,GABARAPL2,GORASP2,GSK3B,LAMP1,MAP1LC3B,MAP2K2,MAPK12,PIK3CB,PPP2R5B,PPP2R5C,PPP3CA,PPP3CB,PRKAA2,PRKAR2A,RB1CC1,SLC1A5,SLC3A2,SLC7A5,SQSTM1,ULK1,VEGFA,WIPI1,WIPI2
Hepatic Fibrosis Signaling Pathway	4.58	0.0877	CACNG8,CREB3L2,CSNK1E,DVL1,FNBP1,FTH1,FTL,FZD8,GLIS1,GLIS2,GSK3B,IL1A,IL1B,IRAK1,ITGAE,KLF9,LRP6,MAP2K2,MAPK12,MYLK,NRAS,PDCD4,PDGFC,PIK3CB,PRKAR2A,RAC3,RHOB,RHOQ,SMAD2,SMAD7,SOS2,SPP1,TFRC,TGFBR2,VEGFA,VEGFB,WNT5A
Superpathway of Inositol Phosphate Compounds	4.56	0.105	DUSP4,HACD2,INPP5A,MTMR2,NUDT3,NUDT4,PIK3CB,PLCB1,PLCD3,PPFIA1,PPIP5K2,PPP1CC,PPP1R14B,PPP2R5B,PPP2R5C,PPP3CA,PPP3CB,PSPH,PTPN1,PTPN11,PTPRF,SET,SSH1,SYNJ2,UBLCP1
BEX2 Signaling Pathway	4.47	0.16	BEX2,GSK3B,LDB1,MAPK12,NGF,PDGFC,PPP2R5B,PPP2R5C,SMARCB1,SPP1,SWAP70,VEGFA,VEGFB
Glucocorticoid Receptor Signaling	4.41	0.0792	FKBP4,GTF2F2,GTF2H1,H3-3A/H3-3B,HSPA9,IL1A,IL1B,KRT10,KRT18,KRT80,MAP2K2,MAPK12,MT-ATP6,MT-CYB,MT-ND1,MT-ND2,MT-ND3,MT-ND4,MT-ND4L,MT-ND5,NDUFA12,NDUFA5,NDUFAB1,NDUFS6,NDUFV3,NRAS,PHF10,PIK3CB,PLA2G12A,POLR2F,POLR2I,PPP3CA,PPP3CB,PRKAA2,RARA,SMAD2,SMARCA4,SMARCB1,SMARCC1,SMARCD2,SOS2,SRA1,TAF12,TAF15,TFAM,TGFBR2
Protein Kinase A Signaling	4.15	0.0856	AKAP11,AKAP12,AKAP9,ANAPC5,APEX1,CDC16,CREB3L2,DUSP3,DUSP4,GDE1,GNG2,GSK3B,H3-3A/H3-3B,KDELR3,MAP2K2,MYLK,PDE5A,PGP,PHKB,PLCB1,PLCD3,PPP1CC,PPP1R14B,PPP3CA,PPP3CB,PRKAR2A,PTPN1,PTPN11,PTPN14,PTPRF,TGFBR2,UBASH3B,VASP,YWHAG,YWHAQ
IL-8 Signaling	4.04	0.105	BAX,CSTB,EIF4EBP1,FNBP1,GNA12,GNG2,IRAK1,LASP1,LIMK1,LIMK2,MAP2K2,MAPK12,NRAS,PDGFC,PIK3CB,RAB11FIP2,RAC3,RHOB,RHOQ,VASP,VEGFA,VEGFB
D-myo-inositol-5-phosphate Metabolism	3.96	0.106	DUSP4,HACD2,MTMR2,NUDT3,NUDT4,PLCB1,PLCD3,PPFIA1,PPP1CC,PPP1R14B,PPP2R5B,PPP2R5C,PPP3CA,PPP3CB,PSPH,PTPN1,PTPN11,PTPRF,SET,SSH1,UBLCP1
Protein Ubiquitination Pathway	3.92	0.0945	ANAPC5,DNAJB1,DNAJC21,DNAJC3,HSPA13,HSPA4L,HSPA9,HSPH1,NEDD4,PSMB5,PSMD10,RPS27A,SACS,UBE2E3,UBE2H,UBE2M,UBE2R2,UBE2S,UBE3A,UBE4B,USP12,USP13,USP22,USP34,USP46,USP7
Coronavirus Pathogenesis Pathway	3.81	0.103	BAX,CDK4,E2F7,HDAC1,IL1B,MAPK12,NPC1,NPM1,PTGES2,RPS15A,RPS20,RPS26,RPS27A,RPS27L,RPS3,RPS3A,RPS6,RPS7,TFDP1,TGFBR2,TOMM70
CLEAR Signaling Pathway	3.67	0.0912	ASAH1,ATP6V1C1,ATP6V1D,ATP6V1H,CREB3L2,GSK3B,IGF2R,LAMP1,MAPK12,MAPK6,NRAS,PINK1,PPP2R5B,PPP2R5C,PPP3CA,PPP3CB,PRKAA2,SEC13,SESN2,SUMF1,TFE3,TGFBR2,TNFRSF11A,VEGFA,YWHAG,YWHAQ
3-phosphoinositide Degradation	3.64	0.103	DUSP4,HACD2,MTMR2,NUDT3,NUDT4,PPFIA1,PPP1CC,PPP1R14B,PPP2R5B,PPP2R5C,PPP3CA,PPP3CB,PSPH,PTPN1,PTPN11,PTPRF,SET,SSH1,SYNJ2,UBLCP1
Colorectal Cancer Metastasis Signaling	3.62	0.0923	APPL1,BAX,DVL1,FNBP1,FZD8,GNA12,GNG2,GRK2,GSK3B,LRP6,MAP2K2,MAPK12,NRAS,PDGFC,PIK3CB,PRKAR2A,RAC3,RHOB,RHOQ,SMAD2,SOS2,TGFBR2,VEGFA,VEGFB,WNT5A
ERK5 Signaling	3.57	0.149	CREB3L2,GNA12,MAP3K3,MEF2A,MEF2D,NGF,NRAS,PTPN11,RPS6KA2,YWHAG,YWHAQ
D-myo-inositol (1,4,5,6)-Tetrakisphosphate Biosynthesis	3.56	0.104	DUSP4,HACD2,MTMR2,NUDT3,NUDT4,PPFIA1,PPP1CC,PPP1R14B,PPP2R5B,PPP2R5C,PPP3CA,PPP3CB,PSPH,PTPN1,PTPN11,PTPRF,SET,SSH1,UBLCP1
D-myo-inositol (3,4,5,6)-tetrakisphosphate Biosynthesis	3.56	0.104	DUSP4,HACD2,MTMR2,NUDT3,NUDT4,PPFIA1,PPP1CC,PPP1R14B,PPP2R5B,PPP2R5C,PPP3CA,PPP3CB,PSPH,PTPN1,PTPN11,PTPRF,SET,SSH1,UBLCP1
Iron homeostasis signaling pathway	3.56	0.115	ACO1,ATP6V1C1,ATP6V1D,ATP6V1H,FECH,FTH1,FTL,HSPA9,ISCU,MMS19,NUBP2,SLC11A2,SLC39A14,SMAD2,SMAD5,TFRC
Hereditary Breast Cancer Signaling	3.45	0.113	CDK4,CDK6,H2AX,HDAC1,NPM1,NRAS,PHF10,PIK3CB,POLR2F,POLR2I,RPS27A,SMARCA4,SMARCB1,SMARCC1,SMARCD2,XPC
Molecular Mechanisms of Cancer	3.41	0.0783	ARHGEF2,BAX,CDK4,CDK6,CDKN2B,CYCS,DVL1,E2F7,FNBP1,FZD8,GNA12,GNG2,GSK3B,HDAC1,HIPK2,ITGAE,LRP6,MAP2K2,MAPK12,NRAS,PIK3CB,PLCB1,PRKAR2A,PTPN11,RAC3,RALBP1,RHOB,RHOQ,SMAD2,SMAD5,SMAD7,SOS2,TFDP1,TGFBR2,WNT5A
Senescence Pathway	3.37	0.0872	ANAPC5,CACNG8,CDC16,CDK4,CDK6,CDKN2B,E2F7,EIF4EBP1,HIPK2,IL1A,MAP2K2,MAPK12,MAPK6,MAPKAPK3,NRAS,PIK3CB,PPP2R5B,PPP2R5C,PPP3CA,PPP3CB,SMAD2,SMAD5,SMAD7,SQSTM1,TGFBR2,YPEL3
RAR Activation	3.35	0.098	ALDH1A3,CARM1,GTF2H1,MAPK12,NR2F6,PHF10,PIK3CB,PRKAR2A,PRMT1,RARA,RPL7A,SMAD2,SMAD5,SMAD7,SMARCA4,SMARCB1,SMARCC1,SMARCD2,SRA1,VEGFA
Cholecystokinin/Gastrin-mediated Signaling	3.28	0.118	FNBP1,GNA12,IL1A,IL1B,MAP2K2,MAPK12,MEF2A,MEF2D,NRAS,PLCB1,RAC3,RHOB,RHOQ,SOS2
p38 MAPK Signaling	3.25	0.117	CREB3L2,H3-3A/H3-3B,HMGN1,IL1A,IL1B,IRAK1,MAPK12,MAPKAPK3,MEF2A,MEF2D,MKNK2,PLA2G12A,RPS6KA2,TGFBR2
3-phosphoinositide Biosynthesis	3.24	0.0962	DUSP4,HACD2,MTMR2,NUDT3,NUDT4,PIK3CB,PPFIA1,PPP1CC,PPP1R14B,PPP2R5B,PPP2R5C,PPP3CA,PPP3CB,PSPH,PTPN1,PTPN11,PTPRF,SET,SSH1,UBLCP1
Kinetochore Metaphase Signaling Pathway	3.07	0.117	ANAPC5,ARPP19,CDC16,H2AX,H2AZ1,H2AZ2,MACROH2A1,PPP1CC,PPP1R14B,PPP2R5B,PPP2R5C,SMC3,ZWILCH
Insulin Receptor Signaling	3.05	0.107	ACLY,EIF4EBP1,GSK3B,MAP2K2,NRAS,PIK3CB,PPP1CC,PPP1R14B,PRKAR2A,PTPN1,PTPN11,PTPRF,RHOQ,SOS2,SYNJ2
Pancreatic Adenocarcinoma Signaling	3.04	0.111	CDK4,CDKN2B,E2F7,HDAC1,MAP2K2,MAPK12,PDGFC,PIK3CB,RALBP1,SMAD2,TFDP1,TGFBR2,VEGFA,VEGFB
Germ Cell-Sertoli Cell Junction Signaling	3	0.0994	CFL2,EPN2,FNBP1,LIMK1,LIMK2,MAP2K2,MAP3K3,MAPK12,MTMR2,NRAS,PIK3CB,RAC3,RHOB,RHOQ,TGFBR2,TUBA1A,TUBA4A
Glioblastoma Multiforme Signaling	3	0.0994	CDK4,CDK6,E2F7,FNBP1,FZD8,GSK3B,MAP2K2,NRAS,PDGFC,PIK3CB,PLCB1,PLCD3,RAC3,RHOB,RHOQ,SOS2,WNT5A
tRNA Charging	2.95	0.179	CARS2,EPRS1,FARSB,GARS1,IARS1,NARS1,SARS1
NRF2-mediated Oxidative Stress Response	2.92	0.0886	ABCC4,AKR1A1,AOX1,CUL3,DNAJB1,DNAJC21,DNAJC3,ENC1,FTH1,FTL,GSK3B,GSR,HERPUD1,MAFG,MAP2K2,MGST1,NRAS,PIK3CB,SQSTM1,STIP1,UBE2E3
NER (Nucleotide Excision Repair, Enhanced Pathway)	2.86	0.117	DDB1,GTF2H1,H3-3A/H3-3B,H4C3,HMGN1,PCNA,POLR2F,POLR2I,TCEA1,TOP2A,USP7,XPC
Cardiac β-adrenergic Signaling	2.79	0.095	AKAP11,AKAP12,AKAP9,APEX1,CACNG8,GDE1,GNA12,GNG2,GRK2,PDE5A,PKIA,PKIG,PPP1CC,PPP1R14B,PPP2R5B,PPP2R5C,PRKAR2A
Cardiac Hypertrophy Signaling	2.75	0.0843	CACNG8,FNBP1,GNA12,GNG2,GSK3B,MAP2K2,MAP3K3,MAPK12,MAPKAPK3,MEF2A,MEF2D,NRAS,PIK3CB,PLCB1,PLCD3,PPP3CA,PPP3CB,PRKAR2A,RAC3,RHOB,RHOQ,TGFBR2
ERK/MAPK Signaling	2.66	0.088	CREB3L2,DUSP4,EIF4EBP1,H3-3A/H3-3B,ITGAE,MAP2K2,MKNK2,NRAS,PIK3CB,PLA2G12A,PPP1CC,PPP1R14B,PPP2R5B,PPP2R5C,PRKAR2A,RAC3,SOS2,YWHAG,YWHAQ
Cell Cycle: G1/S Checkpoint Regulation	2.65	0.132	CDK4,CDK6,CDKN2B,E2F7,GSK3B,HDAC1,PAK1IP1,RPL5,TFDP1
Glioma Signaling	2.63	0.105	CDK4,CDK6,CDKN2B,E2F7,HDAC1,IDH1,IGF2R,MAP2K2,NRAS,PDGFC,PIK3CB,SOS2,TFDP1
Signaling by Rho Family GTPases	2.61	0.0821	ARHGEF2,BAIAP2,CDC42EP1,CFL2,FNBP1,GNA12,GNG2,ITGAE,LIMK1,LIMK2,MAP2K2,MAP3K20,MAPK12,MYLK,NEDD4,PIK3CB,RAC3,RDX,RHOB,RHOQ,SEPTIN8,SEPTIN9
TGF-β Signaling	2.61	0.115	HDAC1,MAP2K2,MAPK12,NRAS,SKI,SMAD2,SMAD5,SMAD7,SOS2,TFE3,TGFBR2
Aryl Hydrocarbon Receptor Signaling	2.5	0.0943	ALDH1A3,ALDH3A2,BAX,CDK4,CDK6,IL1A,IL1B,MGST1,NFIA,NFIC,NFIX,RARA,SMARCA4,TFDP1,TRIP11
HIPPO signaling	2.5	0.118	CSNK1E,DLG1,PPP1CC,PPP1R14B,PPP2R5B,PPP2R5C,SMAD2,SMAD5,YWHAG,YWHAQ
Inhibition of ARE-Mediated mRNA Degradation Pathway	2.45	0.0932	AGO2,CNOT11,CNOT9,EXOSC6,MAPK12,MAPK6,PABPN1,PPP2R5B,PPP2R5C,PRKAR2A,PSMB5,PSMD10,TNFSF9,YWHAG,YWHAQ
Role of Tissue Factor in Cancer	2.42	0.103	CFL2,GNA12,IL1B,LIMK1,LIMK2,MAPK12,NRAS,PIK3CB,PLCB1,PTPN11,RPS6KA2,VEGFA
p70S6K Signaling	2.39	0.0985	EEF2,F2R,MAP2K2,NRAS,PIK3CB,PLCB1,PLCD3,PPP2R5B,PPP2R5C,RPS6,SOS2,YWHAG,YWHAQ
Sumoylation Pathway	2.37	0.107	FNBP1,HDAC1,KDM1A,MAPK12,PCNA,RAC3,RCC1,RHOB,RHOQ,TDG,UBA2
Aldosterone Signaling in Epithelial Cells	2.37	0.0915	DNAJB1,DNAJC21,DNAJC3,HSPA13,HSPA4L,HSPA9,HSPH1,KCNMA1,MAP2K2,NEDD4,PIK3CB,PLCB1,PLCD3,SACS,SOS2
PAK Signaling	2.36	0.102	CFL2,ITGAE,LIMK1,LIMK2,MAP2K2,MAPK12,MYLK,NRAS,PAK1IP1,PDGFC,PIK3CB,SOS2
ILK Signaling	2.29	0.085	CFL2,CREB3L2,FNBP1,GSK3B,KRT18,LIMS1,MAPK12,PDGFC,PIK3CB,PPP1R14B,PPP2R5B,PPP2R5C,RAC3,RHOB,RHOQ,VEGFA,VEGFB
Biotin-carboxyl Carrier Protein Assembly	2.28	0.667	ACACA,HLCS
Diphthamide Biosynthesis	2.28	0.667	DPH5,EEF2
Chronic Myeloid Leukemia Signaling	2.24	0.103	CDK4,CDK6,E2F7,HDAC1,MAP2K2,NRAS,PIK3CB,PTPN11,SOS2,TFDP1,TGFBR2
Actin Nucleation by ARP-WASP Complex	2.22	0.108	BAIAP2,FNBP1,GNA12,ITGAE,NRAS,RAC3,RHOB,RHOQ,SOS2,VASP
RHOA Signaling	2.19	0.0968	ARHGAP35,BAIAP2,CDC42EP1,CFL2,GNA12,LIMK1,LIMK2,MYLK,NEDD4,RDX,SEPTIN8,SEPTIN9
MSP-RON Signaling In Cancer Cells Pathway	2.18	0.0929	CREB3L2,GSK3B,MAP2K2,NRAS,PDGFC,PIK3CB,RPS6KA2,SMAD2,SOS2,VEGFA,VEGFB,YWHAG,YWHAQ
Pyridoxal 5'-phosphate Salvage Pathway	2.18	0.121	CDK4,CDK6,IRAK1,LIMK1,LIMK2,MAP2K2,MAPK6,PRKAA2
WNT/Ca+ pathway	2.18	0.121	CREB3L2,DVL1,FZD8,GSK3B,PLCB1,PLCD3,PPP3CA,WNT5A
Sonic Hedgehog Signaling	2.16	0.172	GLIS1,GLIS2,GRK2,GSK3B,PRKAR2A
Superpathway of Cholesterol Biosynthesis	2.16	0.172	ACAT1,DHCR7,HMGCR,MVK,SC5D
Granzyme A Signaling	2.13	0.211	ANP32A,APEX1,HMGB2,SET
Ovarian Cancer Signaling	2.13	0.0886	CDK4,DVL1,FZD8,GSK3B,HDAC1,MAP2K2,NRAS,PDGFC,PIK3CB,PRKAR2A,TFDP1,VEGFA,VEGFB,WNT5A
FLT3 Signaling in Hematopoietic Progenitor Cells	2.11	0.11	CREB3L2,EIF4EBP1,MAP2K2,MAPK12,NRAS,PIK3CB,PTPN11,RPS6KA2,SOS2
14-3-3-mediated Signaling	2.11	0.0945	BAX,GSK3B,MAP2K2,MAPK12,NRAS,PIK3CB,PLCB1,PLCD3,TUBA1A,TUBA4A,YWHAG,YWHAQ
p53 Signaling	2.06	0.102	BAX,CCNG1,CDK4,GSK3B,HDAC1,HIPK2,PCNA,PERP,PIK3CB,ST13
Cyclins and Cell Cycle Regulation	2.04	0.107	CDK4,CDK6,CDKN2B,E2F7,GSK3B,HDAC1,PPP2R5B,PPP2R5C,TFDP1
CDK5 Signaling	2.04	0.0965	CABLES1,MAP2K2,MAPK12,MAPK6,NGF,NRAS,PPP1CC,PPP1R14B,PPP2R5B,PPP2R5C,PRKAR2A
VEGF Signaling	2.03	0.101	EIF1,ELAVL1,MAP2K2,NRAS,PDGFC,PIK3CB,PTPN11,SOS2,VEGFA,VEGFB
Purine Nucleotides De Novo Biosynthesis II	2.01	0.273	IMPDH1,IMPDH2,PPAT
BER (Base Excision Repair) Pathway	1.99	0.136	APEX1,ARL6IP5,MAP2K2,PCNA,POLB,TDG
Heme Biosynthesis from Uroporphyrinogen-III I	1.99	0.5	FECH,UROD
Axonal Guidance Signaling	1.97	0.0648	ABLIM3,BAIAP2,CFL2,EIF3F,FZD8,GLIS1,GLIS2,GNA12,GNG2,GSK3B,ITGAE,LIMK1,LIMK2,MAP2K2,NGF,NRAS,PDGFC,PIK3CB,PLCB1,PLCD3,PPP3CA,PPP3CB,PRKAR2A,PTPN11,RAC3,SEMA4B,SOS2,TUBA1A,TUBA4A,VASP,VEGFA,VEGFB,WNT5A
Polyamine Regulation in Colon Cancer	1.96	0.121	GSK3B,MAP2K2,MTA1,ODC1,SAT2,SLC3A2,SMS
CCR3 Signaling in Eosinophils	1.91	0.0889	CFL2,GNA12,GNG2,LIMK1,LIMK2,MAP2K2,MAPK12,MYLK,NRAS,PIK3CB,PLA2G12A,PLCB1
Assembly of RNA Polymerase I Complex	1.9	0.25	POLR1D,POLR1E,POLR2F
IGF-1 Signaling	1.89	0.0962	MAP2K2,NEDD4,NRAS,PIK3CB,PRKAR2A,PTPN11,SOCS4,SOS2,YWHAG,YWHAQ
Mouse Embryonic Stem Cell Pluripotency	1.89	0.0962	DVL1,FZD8,GSK3B,MAP2K2,MAPK12,NRAS,PIK3CB,PTPN11,SMAD5,SOS2
NGF Signaling	1.88	0.0917	BAX,CREB3L2,MAP2K2,MAP3K3,MAPK12,NGF,NRAS,PIK3CB,PTPN11,RPS6KA2,SOS2
Role of NFAT in Cardiac Hypertrophy	1.86	0.0766	CACNG8,GNG2,GSK3B,HDAC1,MAP2K2,MAPK12,MEF2A,MEF2D,NRAS,PIK3CB,PLCB1,PLCD3,PPP3CA,PPP3CB,PRKAR2A,SOS2,TGFBR2
WNT/β-catenin Signaling	1.81	0.0809	APPL1,APPL2,CSNK1E,DVL1,FZD8,GSK3B,HDAC1,LRP6,PPP2R5B,PPP2R5C,RARA,RPS27A,TGFBR2,WNT5A
Cardiac Hypertrophy Signaling (Enhanced)	1.81	0.0626	APEX1,CACNG8,DLG1,DVL1,EIF4EBP1,FZD8,GDE1,GNA12,GNG2,GSK3B,HDAC1,IL1A,IL1B,ITGAE,MAP2K2,MAP3K20,MAP3K3,MAPK12,MAPKAPK3,MEF2A,MEF2D,MKNK2,NRAS,PDE5A,PIK3CB,PLCB1,PLCD3,PPP3CA,PPP3CB,PRKAR2A,RPS6,TGFBR2,TNFSF9,WNT5A
Semaphorin Signaling in Neurons	1.81	0.113	CFL2,FNBP1,LIMK1,LIMK2,RAC3,RHOB,RHOQ
HIF1α Signaling	1.8	0.0769	APEX1,EIF4EBP1,HSPA9,KDM1A,MAP2K2,MKNK2,NRAS,PDGFC,PIK3CB,PPP3CA,PPP3CB,RAC3,RPS6,SAT2,VEGFA,VEGFB
Oleate Biosynthesis II (Animals)	1.8	0.231	FADS1,SCD5,UFSP2
UDP-N-acetyl-D-galactosamine Biosynthesis II	1.8	0.231	GALE,GNPDA1,PGM3
Proline Biosynthesis II (from Arginine)	1.78	0.4	OAT,PYCR1
Actin Cytoskeleton Signaling	1.77	0.0735	ARHGAP35,BAIAP2,CFL2,F2R,GNA12,ITGAE,LIMK1,LIMK2,MAP2K2,MYLK,NRAS,PDGFC,PIK3CB,RAC3,RDX,SOS2,SSH1,WASF2
Oxytocin Signaling Pathway	1.76	0.0709	ATP2B1,ATP2B4,CACNG8,CREB3L2,EEF2,GNA12,GNG2,GSK3B,MAPK12,MAPK6,MYLK,NRAS,PIK3CB,PLA2G12A,PLCB1,PPP3CA,PPP3CB,PRKAA2,PRKAR2A,SOS2
Clathrin-mediated Endocytosis Signaling	1.75	0.0777	AP1M1,F2R,GAK,PCYOX1,PDGFC,PIK3CB,PPP3CA,PPP3CB,RAB4A,RAB5B,RPS27A,SH3GL1,TFRC,VEGFA,VEGFB
Huntington's Disease Signaling	1.74	0.0707	BAX,CREB3L2,CYCS,DNAJB1,GNG2,HDAC1,HSPA9,NGF,PIK3CB,PLCB1,POLR2F,POLR2I,PSMB5,PSMD10,RPS27A,SOS2,TCERG1,UBE2S,YKT6,ZDHHC17
Cell Cycle Regulation by BTG Family Proteins	1.72	0.135	CDK4,E2F7,PPP2R5B,PPP2R5C,PRMT1
Mevalonate Pathway I	1.71	0.214	ACAT1,HMGCR,MVK
CDP-diacylglycerol Biosynthesis I	1.7	0.16	AGPAT5,CRLS1,LPCAT2,LPGAT1
Triacylglycerol Biosynthesis	1.69	0.118	AGPAT5,CRLS1,LPCAT2,LPGAT1,PLPP4,PLPP5
Circadian Rhythm Signaling	1.68	0.0706	BHLHE41,CACNG8,CIRBP,CLOCK,CREB3L2,CSNK1E,EIF4EBP1,EIF4EBP2,GNG2,GSK3B,H3-3A/H3-3B,MAP2K2,MKNK2,NGF,NRAS,PLCB1,PLCD3,PRKAA2,PRKAR2A
Docosahexaenoic Acid (DHA) Signaling	1.67	0.132	BAX,CYCS,GSK3B,IL1B,PIK3CB
cAMP-mediated signaling	1.64	0.0723	ADORA2B,AKAP11,AKAP12,AKAP9,APEX1,CREB3L2,DUSP4,GDE1,GRK2,MAP2K2,PDE5A,PKIA,PKIG,PPP3CA,PPP3CB,PRKAR2A,RGS10
Role of Macrophages, Fibroblasts and Endothelial Cells in Rheumatoid Arthritis	1.63	0.0671	CREB3L2,CSNK1E,DAAM1,DVL1,FZD8,GSK3B,IL1A,IL1B,IRAK1,LRP6,MAP2K2,NRAS,PDGFC,PIK3CB,PLCB1,PLCD3,PPP3CA,PPP3CB,RYK,VEGFA,VEGFB,WNT5A
Salvage Pathways of Pyrimidine Ribonucleotides	1.63	0.0918	CDK4,CDK6,IRAK1,LIMK1,LIMK2,MAP2K2,MAPK6,PRKAA2,UPP1
Insulin Secretion Signaling Pathway	1.62	0.0696	AGO2,CACNG8,CLCN3,CREB3L2,EIF1,EIF4A2,EIF4EBP1,EIF4EBP2,MAPK12,PABPC1,PIK3CB,PLCB1,PLCD3,PRKAR2A,SEC61B,SEC61G,SPCS2,SRP72,YKT6
Arginine Degradation VI (Arginase 2 Pathway)	1.62	0.333	OAT,PYCR1
Selenocysteine Biosynthesis II (Archaea and Eukaryotes)	1.62	0.333	SARS1,SEPHS2
UDP-N-acetyl-D-glucosamine Biosynthesis II	1.62	0.333	GFPT1,PGM3
Human Embryonic Stem Cell Pluripotency	1.61	0.0783	DVL1,FZD8,GNA12,GNG2,GSK3B,NGF,PDGFC,PIK3CB,SMAD2,SMAD5,SMAD7,TGFBR2,WNT5A
ATM Signaling	1.61	0.0909	CBX5,CREB3L2,H2AX,MAPK12,PPP1CC,PPP2R5B,PPP2R5C,SMC3,USP7
Phosphatidylglycerol Biosynthesis II (Non-plastidic)	1.59	0.148	AGPAT5,CRLS1,LPCAT2,LPGAT1
Ephrin Receptor Signaling	1.58	0.0739	CFL2,CREB3L2,GNA12,GNG2,ITGAE,LIMK1,LIMK2,MAP2K2,NRAS,PDGFC,PTPN11,RAC3,SOS2,VEGFA,VEGFB
GM-CSF Signaling	1.55	0.1	MAP2K2,NRAS,PIK3CB,PPP3CA,PPP3CB,PTPN11,SOS2
D-myo-inositol (1,4,5)-trisphosphate Degradation	1.55	0.188	BPNT1,INPP5A,SYNJ2
STAT3 Pathway	1.54	0.0815	IGF2R,IL1A,IL1B,MAP2K2,MAP3K20,MAPK12,NRAS,SOCS4,TGFBR2,TNFRSF11A,VEGFA
Factors Promoting Cardiogenesis in Vertebrates	1.53	0.0784	CREB3L2,DVL1,FZD8,GSK3B,LRP6,MAPK12,PLCB1,PLCD3,SMAD2,SMAD5,TGFBR2,WNT5A
Gαq Signaling	1.53	0.0765	FNBP1,GNA12,GNG2,GRK2,GSK3B,MAP2K2,PIK3CB,PLCB1,PPP3CA,PPP3CB,RAC3,RHOB,RHOQ
CSDE1 Signaling Pathway	1.51	0.107	AGO2,LSM14A,PABPC1,PABPC4,PABPN1,RPL9
Sphingosine-1-phosphate Signaling	1.5	0.0833	ASAH1,FNBP1,GNA12,PDGFC,PIK3CB,PLCB1,PLCD3,RAC3,RHOB,RHOQ
Glioma Invasiveness Signaling	1.46	0.0959	F2R,FNBP1,NRAS,PIK3CB,RAC3,RHOB,RHOQ
Epithelial Adherens Junction Signaling	1.45	0.0764	ARHGAP35,BAIAP2,CFL2,LIMK1,LIMK2,NRAS,PPP2R5B,PPP2R5C,PRKAA2,TGFBR2,YWHAG,YWHAQ
Phagosome Maturation	1.42	0.0755	ATP6V1C1,ATP6V1D,ATP6V1H,DYNC2H1,LAMP1,PRDX5,RAB5B,RAC3,TUBA1A,TUBA4A,VPS37B,YKT6
Acute Myeloid Leukemia Signaling	1.41	0.0879	EIF4EBP1,IDH1,MAP2K2,NRAS,PIK3CB,PIM2,RARA,SOS2
Superpathway of Geranylgeranyldiphosphate Biosynthesis I (via Mevalonate)	1.41	0.167	ACAT1,HMGCR,MVK
GADD45 Signaling	1.39	0.1	CDK4,IL1B,MAPK12,PCNA,SMAD2,TGFBR2
Coronavirus Replication Pathway	1.39	0.111	BAG3,GSK3B,TUBA1A,TUBA4A,ZCRB1
Hypoxia Signaling in the Cardiovascular System	1.38	0.0921	CREB3L2,UBE2E3,UBE2H,UBE2M,UBE2R2,UBE2S,VEGFA
Acetyl-CoA Biosynthesis III (from Citrate)	1.37	1	ACLY
Adenine and Adenosine Salvage VI	1.37	1	ADK
UDP-N-acetyl-D-galactosamine Biosynthesis I	1.37	1	GALE
Endocannabinoid Developing Neuron Pathway	1.36	0.0787	CREB3L2,GNG2,GSK3B,MAP2K2,MAPK12,MAPK6,NRAS,PIK3CB,PRKAR2A,RAC3
Adrenomedullin signaling pathway	1.35	0.0704	BAX,GSK3B,IL1A,IL1B,MAP2K2,MAPK12,MAPK6,MYLK,NRAS,PIK3CB,PLCB1,PLCD3,PRKAR2A,SOS2
PI3K/AKT Signaling	1.35	0.0704	EIF4EBP1,GSK3B,ITGAE,LIMS1,MAP2K2,NRAS,PIK3CB,PPP2R5B,PPP2R5C,SOS2,SYNJ2,THEM4,YWHAG,YWHAQ
Role of OCT4 in Mammalian Embryonic Stem Cell Pluripotency	1.35	0.109	JARID2,MEF2A,NR2F6,RARA,SPP1
Non-Small Cell Lung Cancer Signaling	1.34	0.0851	CDK4,CDK6,HDAC1,MAP2K2,NRAS,PIK3CB,SOS2,TFDP1
Neurotrophin/TRK Signaling	1.33	0.0897	CREB3L2,MAP2K2,NGF,NRAS,PIK3CB,PTPN11,SOS2
Dopamine Receptor Signaling	1.3	0.0886	NCS1,PPP1CC,PPP1R14B,PPP2R5B,PPP2R5C,PRKAR2A,PTS
Heme Biosynthesis II	1.28	0.222	FECH,UROD
Opioid Signaling Pathway	1.28	0.0643	CACNG8,CREB3L2,GNA12,GNG2,GRK2,GSK3B,MAP2K2,MAPK12,MAPK6,NRAS,PLCB1,PPP3CA,PPP3CB,PRKAR2A,RAC3,RGS10,RPS6KA2,SOS2
Renal Cell Carcinoma Signaling	1.28	0.0875	MAP2K2,NRAS,PIK3CB,PTPN11,RPS27A,SOS2,VEGFA
Synaptic Long Term Potentiation	1.28	0.0763	CREB3L2,MAP2K2,NRAS,PLCB1,PLCD3,PPP1CC,PPP1R14B,PPP3CA,PPP3CB,PRKAR2A
Role of Osteoblasts, Osteoclasts and Chondrocytes in Rheumatoid Arthritis	1.26	0.067	CSNK1E,DVL1,FZD8,GSK3B,IL1A,IL1B,LRP6,MAPK12,PIK3CB,PPP3CA,PPP3CB,SMAD5,SPP1,TNFRSF11A,WNT5A
PTEN Signaling	1.26	0.0733	GSK3B,IGF2R,ITGAE,MAP2K2,NRAS,PIK3CB,RAC3,SOS2,SYNJ2,TGFBR2,TNFRSF11A
NAD Signaling Pathway	1.25	0.0728	CLOCK,GSK3B,PIK3CB,POLR2F,POLR2I,PRKAA2,SLC29A1,SLC7A5,SREBF1,TPCN1,VEGFA
Thrombin Signaling	1.25	0.0667	ARHGEF2,F2R,FNBP1,GNA12,GNG2,MAP2K2,MAPK12,MYLK,NRAS,PIK3CB,PLCB1,PLCD3,RAC3,RHOB,RHOQ
Melanocyte Development and Pigmentation Signaling	1.25	0.0816	CREB3L2,MAP2K2,NRAS,PIK3CB,PRKAR2A,PTPN11,RPS6KA2,SOS2
Androgen Signaling	1.25	0.071	CACNG8,DNAJB1,GNA12,GNG2,GTF2F2,GTF2H1,H3-3A/H3-3B,POLR2F,POLR2I,PRKAR2A,TAF12,TAF15
Amyotrophic Lateral Sclerosis Signaling	1.24	0.0776	BAX,CACNG8,CYCS,PDGFC,PIK3CB,PPP3CA,RAB5B,VEGFA,VEGFB
Nucleotide Excision Repair Pathway	1.23	0.114	GTF2H1,POLR2F,POLR2I,XPC
JAK/STAT Signaling	1.23	0.0854	MAP2K2,NRAS,PIK3CB,PTPN1,PTPN11,SOCS4,SOS2
Assembly of RNA Polymerase II Complex	1.22	0.1	GTF2H1,POLR2F,POLR2I,TAF12,TAF15
Pulmonary Fibrosis Idiopathic Signaling Pathway	1.2	0.0613	BAX,EIF4EBP1,EIF4EBP2,F2R,FZD8,GNA12,GSK3B,IL1B,JARID2,MAPK12,NRAS,PDGFC,PIK3CB,PINK1,RPS6KA2,SMAD2,SOS2,STK38,TGFBR2,WNT5A
Fc Epsilon RI Signaling	1.2	0.0763	MAP2K2,MAPK12,NRAS,PIK3CB,PLA2G12A,PTPN11,RAC3,SOS2,SYNJ2
Calcium Transport I	1.19	0.2	ATP2B1,ATP2B4
Putrescine Degradation III	1.19	0.136	ALDH1A3,ALDH3A2,SAT2
Superpathway of D-myo-inositol (1,4,5)-trisphosphate Metabolism	1.19	0.136	BPNT1,INPP5A,SYNJ2
TR/RXR Activation	1.18	0.0833	ACACA,KLF9,PIK3CB,RAB3B,SREBF1,SREBF2,TBL1XR1
VEGF Family Ligand-Receptor Interactions	1.18	0.0833	MAP2K2,NRAS,PIK3CB,PLA2G12A,SOS2,VEGFA,VEGFB
Integrin Signaling	1.16	0.0657	FNBP1,GSK3B,ITGAE,LIMS1,MAP2K2,MYLK,NRAS,PIK3CB,RAC3,RHOB,RHOQ,SOS2,TSPAN5,VASP
Role of NANOG in Mammalian Embryonic Stem Cell Pluripotency	1.16	0.075	DVL1,FZD8,GSK3B,MAP2K2,NRAS,PIK3CB,SMAD5,SOS2,WNT5A
Prolactin Signaling	1.14	0.0814	KCNMA1,MAP2K2,NRAS,PIK3CB,PTPN11,SOCS4,SOS2
RHOGDI Signaling	1.13	0.0651	ARHGAP35,ARHGEF2,CFL2,FNBP1,GNA12,GNG2,ITGAE,LIMK1,LIMK2,RAC3,RDX,RHOB,RHOQ,WASF2
Osteoarthritis Pathway	1.11	0.0636	CREB3L2,FZD8,GLIS1,GLIS2,IL1B,ITGAE,PDGFC,PRKAA2,SMAD2,SMAD5,SMAD7,SPP1,TGFBR2,VEGFA,VEGFB
Apelin Endothelial Signaling Pathway	1.11	0.0709	GNA12,GNG2,MAP2K2,MAPK12,MEF2A,MEF2D,NRAS,PIK3CB,PLCB1,PRKAA2
Tumoricidal Function of Hepatic Natural Killer Cells	1.1	0.125	BAX,CYCS,DFFA
ID1 Signaling Pathway	1.08	0.065	BAX,CDK4,CUL3,GSK3B,MAPK12,NRAS,PDGFC,PIK3CB,SMAD2,SMAD5,TGFBR2,VEGFA,VEGFB
L-cysteine Degradation III	1.08	0.5	MPST
Putrescine Biosynthesis III	1.08	0.5	ODC1
Spermine Biosynthesis	1.08	0.5	SMS
Sulfate Activation for Sulfonation	1.08	0.5	PAPSS2
Basal Cell Carcinoma Signaling	1.07	0.0833	DVL1,FZD8,GLIS1,GLIS2,GSK3B,WNT5A
Netrin Signaling	1.07	0.0833	ABLIM3,CACNG8,PPP3CA,PPP3CB,PRKAR2A,RAC3
Unfolded protein response	1.06	0.0778	DNAJB1,DNAJC21,DNAJC3,HSPA9,HSPH1,SREBF1,SREBF2
RANK Signaling in Osteoclasts	1.04	0.0769	MAP2K2,MAP3K3,MAPK12,PIK3CB,PPP3CA,PPP3CB,TNFRSF11A
IL-6 Signaling	1.03	0.0703	IL1A,IL1B,MAP2K2,MAPK12,NRAS,PIK3CB,PTPN11,SOS2,VEGFA
CNTF Signaling	1.03	0.0877	MAP2K2,NRAS,PIK3CB,PTPN11,RPS6KA2
Dopamine-DARPP32 Feedback in cAMP Signaling	1.03	0.0652	CACNG8,CREB3L2,CSNK1E,PLCB1,PLCD3,PPP1CC,PPP1R14B,PPP2R5B,PPP2R5C,PPP3CA,PPP3CB,PRKAR2A
Estrogen-mediated S-phase Entry	1.02	0.115	CDK4,E2F7,TFDP1
DNA Methylation and Transcriptional Repression Signaling	1.02	0.0976	H3-3A/H3-3B,H4C3,HDAC1,MTA1
HMGB1 Signaling	1.01	0.0659	FNBP1,IL1A,IL1B,MAP2K2,MAPK12,NRAS,PIK3CB,RAC3,RHOB,RHOQ,TNFSF9
Sertoli Cell-Sertoli Cell Junction Signaling	1	0.0631	DLG1,EPN2,GSK3B,ITGAE,MAP2K2,MAP3K20,MAP3K3,MAPK12,MTMR2,NRAS,PRKAR2A,TUBA1A,TUBA4A
Cholesterol Biosynthesis I	0.988	0.154	DHCR7,SC5D
Cholesterol Biosynthesis II (via 24,25-dihydrolanosterol)	0.988	0.154	DHCR7,SC5D
Cholesterol Biosynthesis III (via Desmosterol)	0.988	0.154	DHCR7,SC5D
Leptin Signaling in Obesity	0.987	0.0789	MAP2K2,PIK3CB,PLCB1,PLCD3,PRKAR2A,PTPN11
Tryptophan Degradation X (Mammalian, via Tryptamine)	0.981	0.111	AKR1A1,ALDH1A3,ALDH3A2
CXCR4 Signaling	0.979	0.0651	FNBP1,GNA12,GNG2,MAP2K2,MAPK12,NRAS,PIK3CB,PLCB1,RAC3,RHOB,RHOQ
fMLP Signaling in Neutrophils	0.979	0.0687	GNA12,GNG2,MAP2K2,NRAS,PIK3CB,PLCB1,PPP3CA,PPP3CB,RAC3
Role of MAPK Signaling in Promoting the Pathogenesis of Influenza	0.97	0.0708	ATP6V1C1,ATP6V1D,ATP6V1H,BAX,MAP2K2,MAPK12,NRAS,PLA2G12A
Dermatan Sulfate Biosynthesis	0.959	0.0833	CHST14,CSGALNACT2,DSEL,HS3ST1,NDST1
Endometrial Cancer Signaling	0.959	0.0833	GSK3B,MAP2K2,NRAS,PIK3CB,SOS2
PCP (Planar Cell Polarity) Pathway	0.959	0.0833	DAAM1,DVL1,FZD8,MAPK12,WNT5A
Prostate Cancer Signaling	0.954	0.0702	CREB3L2,GSK3B,HDAC1,MAP2K2,NRAS,PIK3CB,SOS2,TFDP1
Xenobiotic Metabolism Signaling	0.952	0.0586	ALDH1A3,ALDH3A2,CUL3,FTL,HS3ST1,IL1A,IL1B,MAP2K2,MAP3K3,MAPK12,MGST1,NDST1,NRAS,PIK3CB,PPP2R5B,PPP2R5C,SRA1
Small Cell Lung Cancer Signaling	0.947	0.0729	CDK4,CDK6,CDKN2B,CYCS,HDAC1,PIK3CB,TFDP1
Production of Nitric Oxide and Reactive Oxygen Species in Macrophages	0.946	0.0628	FNBP1,MAP3K3,MAPK12,PCYOX1,PIK3CB,PPP1CC,PPP1R14B,PPP2R5B,PPP2R5C,RAC3,RHOB,RHOQ
IL-2 Signaling	0.936	0.082	MAP2K2,NRAS,PIK3CB,PTPN11,SOS2
Urate Biosynthesis/Inosine 5'-phosphate Degradation	0.933	0.143	IMPDH1,IMPDH2
Bladder Cancer Signaling	0.922	0.069	CDK4,HDAC1,MAP2K2,NRAS,PDGFC,TFDP1,VEGFA,VEGFB
Regulation of Actin-based Motility by Rho	0.922	0.069	BAIAP2,FNBP1,ITGAE,LIMK1,MYLK,RAC3,RHOB,RHOQ
Adipogenesis pathway	0.921	0.0667	CLOCK,FZD8,GTF2H1,HDAC1,KDM1A,SMAD5,SREBF1,TBL1XR1,WNT5A
5-aminoimidazole Ribonucleotide Biosynthesis I	0.914	0.333	PPAT
D-glucuronate Degradation I	0.914	0.333	AKR1A1
Methylglyoxal Degradation I	0.914	0.333	HAGH
N-acetylglucosamine Degradation I	0.914	0.333	GNPDA1
Serine Biosynthesis	0.914	0.333	PSAT1
Tetrahydrobiopterin Biosynthesis I	0.914	0.333	PTS
Tetrahydrobiopterin Biosynthesis II	0.914	0.333	PTS
Thiosulfate Disproportionation III (Rhodanese)	0.914	0.333	MPST
UVA-Induced MAPK Signaling	0.913	0.0714	CYCS,MAPK12,NRAS,PIK3CB,PLCB1,PLCD3,RPS6KA2
Role of p14/p19ARF in Tumor Suppression	0.91	0.103	NPM1,NPM3,PIK3CB
Chemokine Signaling	0.909	0.075	LIMK1,LIMK2,MAP2K2,MAPK12,NRAS,PLCB1
Role of BRCA1 in DNA Damage Response	0.909	0.075	E2F7,PHF10,SMARCA4,SMARCB1,SMARCC1,SMARCD2
Neuregulin Signaling	0.907	0.0684	ERRFI1,ITGAE,MAP2K2,NRAS,PTPN11,RNF41,RPS6,SOS2
Apelin Pancreas Signaling Pathway	0.887	0.087	MAPK12,PIK3CB,PRKAA2,PRKAR2A
tRNA Splicing	0.887	0.087	APEX1,GDE1,PDE5A,TSEN34
RAC Signaling	0.879	0.0652	BAIAP2,CFL2,ITGAE,LIMK1,LIMK2,MAP2K2,NRAS,PIK3CB,RAC3
Gap Junction Signaling	0.865	0.0606	CSNK1E,MAP2K2,NRAS,PIK3CB,PLCB1,PLCD3,PPP3CA,PPP3CB,PRKAR2A,SOS2,TUBA1A,TUBA4A
Reelin Signaling in Neurons	0.865	0.0647	ARHGEF2,GSK3B,LIMK1,LRP8,MAP2K2,MAPK12,PAFAH1B1,PAFAH1B2,PIK3CB
Dermatan Sulfate Biosynthesis (Late Stages)	0.863	0.0851	CHST14,DSEL,HS3ST1,NDST1
Ephrin A Signaling	0.863	0.0851	CFL2,LIMK1,PIK3CB,PTPN11
Role of IL-17F in Allergic Inflammatory Airway Diseases	0.863	0.0851	CREB3L2,IL1B,MAP2K2,RPS6KA2
Nitric Oxide Signaling in the Cardiovascular System	0.862	0.0667	CACNG8,MAP2K2,PDE5A,PDGFC,PIK3CB,PRKAR2A,VEGFA,VEGFB
Natural Killer Cell Signaling	0.854	0.0603	CFL2,HSPA9,LIMK1,LIMK2,MAP2K2,MAP3K3,MAPK12,NRAS,PIK3CB,PTPN11,RAC3,SOS2
ERB2-ERBB3 Signaling	0.851	0.0769	GSK3B,MAP2K2,NRAS,PIK3CB,SOS2
Induction of Apoptosis by HIV1	0.851	0.0769	BAX,CYCS,DFFA,MAPK12,SLC25A6
Apelin Muscle Signaling Pathway	0.839	0.0833	GNA12,GNG2,PRKAA2,TFAM
PFKFB4 Signaling Pathway	0.839	0.0833	CREB3L2,MAP2K2,PRKAR2A,TKT
Granzyme B Signaling	0.837	0.125	CYCS,DFFA
Parkinson's Signaling	0.837	0.125	CYCS,MAPK12
PEDF Signaling	0.836	0.0714	ARHGAP22,MAPK12,NGF,NRAS,PIK3CB,WASF2
Mitotic Roles of Polo-Like Kinase	0.831	0.0758	ANAPC5,CDC16,PPP2R5B,PPP2R5C,SMC3
HOTAIR Regulatory Pathway	0.81	0.0613	AGO2,ELAVL1,H3-3A/H3-3B,HDAC1,JARID2,KDM1A,PIK3CB,SPP1,STK38,WNT5A
PDGF Signaling	0.803	0.0698	MAP2K2,NRAS,PDGFC,PIK3CB,SOS2,SYNJ2
Arginine Degradation I (Arginase Pathway)	0.798	0.25	OAT
Glutathione Redox Reactions II	0.798	0.25	GSR
Molybdenum Cofactor Biosynthesis	0.798	0.25	MOCS2
N-acetylglucosamine Degradation II	0.798	0.25	GNPDA1
Phenylethylamine Degradation I	0.798	0.25	ALDH3A2
Proline Biosynthesis I	0.798	0.25	PYCR1
Spermine and Spermidine Degradation I	0.798	0.25	SAT2
1D-myo-inositol Hexakisphosphate Biosynthesis II (Mammalian)	0.794	0.118	INPP5A,SYNJ2
D-myo-inositol (1,3,4)-trisphosphate Biosynthesis	0.794	0.118	INPP5A,SYNJ2
Cell Cycle: G2/M DNA Damage Checkpoint Regulation	0.793	0.08	HIPK2,TOP2A,YWHAG,YWHAQ
FAT10 Cancer Signaling Pathway	0.793	0.08	GSK3B,PCNA,SMAD2,TGFBR2
Melanoma Signaling	0.793	0.08	CDK4,MAP2K2,NRAS,PIK3CB
Acute Phase Response Signaling	0.787	0.0595	FTL,IL1A,IL1B,IRAK1,MAP2K2,MAPK12,NRAS,PIK3CB,PTPN11,SOCS4,SOS2
BMP signaling pathway	0.786	0.069	MAP2K2,MAPK12,NRAS,PRKAR2A,SMAD5,SMAD7
Regulation Of The Epithelial Mesenchymal Transition In Development Pathway	0.786	0.069	DVL1,FZD8,GLIS1,GLIS2,GSK3B,WNT5A
PPAR Signaling	0.773	0.0654	IL1A,IL1B,MAP2K2,NRAS,PDGFC,SOS2,SRA1
Telomerase Signaling	0.773	0.0654	HDAC1,MAP2K2,NRAS,PIK3CB,PPP2R5B,PPP2R5C,SOS2
Amyloid Processing	0.771	0.0784	CSNK1E,GSK3B,MAPK12,PRKAR2A
Endocannabinoid Cancer Inhibition Pathway	0.763	0.0612	CREB3L2,GSK3B,MAP2K2,PDGFC,PIK3CB,PRKAA2,PRKAR2A,VEGFA,VEGFB
4-1BB Signaling in T Lymphocytes	0.761	0.0882	MAP2K2,MAPK12,TNFSF9
Ethanol Degradation II	0.761	0.0882	AKR1A1,ALDH1A3,ALDH3A2
Inhibition of Angiogenesis by TSP1	0.761	0.0882	MAPK12,TGFBR2,VEGFA
Role of JAK2 in Hormone-like Cytokine Signaling	0.761	0.0882	PTPN1,PTPN11,SOCS4
Dilated Cardiomyopathy Signaling Pathway	0.752	0.0608	BAG3,BAX,CACNG8,GSK3B,KDM1A,MAP3K3,MAPK12,PRKAR2A,PTPN11
UVB-Induced MAPK Signaling	0.75	0.0769	EIF4EBP1,H3-3A/H3-3B,MAPK12,PIK3CB
Endocannabinoid Neuronal Synapse Pathway	0.74	0.0604	CACNG8,GNG2,MAPK12,MAPK6,PLCB1,PLCD3,PPP3CA,PPP3CB,PRKAR2A
Ceramide Signaling	0.739	0.0667	CERK,CYCS,NRAS,PIK3CB,PPP2R5B,PPP2R5C
Apelin Adipocyte Signaling Pathway	0.724	0.0659	MAPK12,MAPK6,MGST1,PRKAA2,PRKAR2A,RAC3
Ephrin B Signaling	0.722	0.0694	CFL2,GNA12,GNG2,LIMK1,RAC3
Purine Nucleotides Degradation II (Aerobic)	0.718	0.105	IMPDH1,IMPDH2
Synaptogenesis Signaling Pathway	0.718	0.0536	CLASP2,CREB3L2,EIF4EBP1,EIF4EBP2,GSK3B,LIMK1,LRP8,MARCKS,NAP1L1,NRAS,PAFAH1B1,PIK3CB,PRKAR2A,RAB5B,SOS2,STXBP1,YKT6
Semaphorin Neuronal Repulsive Signaling Pathway	0.717	0.0596	CFL2,GSK3B,ITGAE,LIMK1,LIMK2,MAP2K2,PIK3CB,PRKAR2A,SMC3
Regulation Of The Epithelial Mesenchymal Transition By Growth Factors Pathway	0.715	0.0573	GSK3B,MAP2K2,MAPK12,NRAS,PDGFC,PIK3CB,PTPN11,SMAD2,SOS2,TGFBR2,TNFSF9
CMP-N-acetylneuraminate Biosynthesis I (Eukaryotes)	0.711	0.2	NANS
Galactose Degradation I (Leloir Pathway)	0.711	0.2	GALE
Superpathway of Serine and Glycine Biosynthesis I	0.711	0.2	PSAT1
Tyrosine Degradation I	0.711	0.2	FAH
HGF Signaling	0.704	0.0606	ITGAE,MAP2K2,MAP3K3,MAPK12,NRAS,PIK3CB,PTPN11,SOS2
Pyroptosis Signaling Pathway	0.695	0.0645	BAX,ELAVL1,IL1A,IL1B,MAPK12,PRKAR2A
Gα12/13 Signaling	0.692	0.0602	F2R,GNA12,MAP2K2,MAPK12,MEF2A,MEF2D,NRAS,PIK3CB
P2Y Purigenic Receptor Signaling Pathway	0.692	0.0602	CREB3L2,GNG2,MAP2K2,NRAS,PIK3CB,PLCB1,PLCD3,PRKAR2A
Noradrenaline and Adrenaline Degradation	0.686	0.0811	AKR1A1,ALDH1A3,ALDH3A2
PPARα/RXRα Activation	0.685	0.0564	CLOCK,IL1B,MAP2K2,NRAS,PLCB1,PLCD3,PRKAA2,PRKAR2A,SMAD2,SOS2,TGFBR2
Regulation of the Epithelial-Mesenchymal Transition Pathway	0.685	0.0564	DVL1,FZD8,GSK3B,MAP2K2,NRAS,PIK3CB,PTPN11,SMAD2,SOS2,TGFBR2,WNT5A
Glutaryl-CoA Degradation	0.684	0.1	ACAT1,HACD2
ERBB Signaling	0.681	0.0638	GSK3B,MAP2K2,MAPK12,NRAS,PIK3CB,SOS2
Cell Cycle Control of Chromosomal Replication	0.672	0.0714	CDK4,CDK6,PCNA,TOP2A
FAT10 Signaling Pathway	0.672	0.0714	MAP1LC3B,PSMB5,PSMD10,SQSTM1
Oxytocin In Brain Signaling Pathway	0.667	0.0558	CACNG8,CREB3L2,GNG2,IL1B,MAP2K2,MEF2A,MEF2D,NRAS,PIK3CB,PLA2G12A,PTPN1
GDNF Family Ligand-Receptor Interactions	0.658	0.0658	MAP2K2,MAPK12,NRAS,PIK3CB,SOS2
Role of PKR in Interferon Induction and Antiviral Response	0.657	0.0588	BAX,CYCS,DNAJC3,HSPA9,IL1B,MAPK12,NPM1,PDGFC
IL-1 Signaling	0.654	0.0625	GNA12,GNG2,IL1A,IRAK1,MAPK12,PRKAR2A
CD27 Signaling in Lymphocytes	0.654	0.0702	CYCS,MAP2K2,MAP3K3,MAPK12
Role of CHK Proteins in Cell Cycle Checkpoint Control	0.654	0.0702	E2F7,PCNA,PPP2R5B,PPP2R5C
Endoplasmic Reticulum Stress Pathway	0.652	0.0952	DNAJC3,TAOK3
Fatty Acid α-oxidation	0.652	0.0952	ALDH1A3,ALDH3A2
Histamine Degradation	0.652	0.0952	ALDH1A3,ALDH3A2
Necroptosis Signaling Pathway	0.652	0.0573	PLA2G12A,PPP3CA,PPP3CB,SLC25A6,TIMM17A,TIMM44,TOMM20,TOMM70,VDAC3
Tight Junction Signaling	0.649	0.0562	ARHGEF2,CDK4,MYLK,PPP2R5B,PPP2R5C,PRKAR2A,SAFB,TGFBR2,VASP,YKT6
Pulmonary Healing Signaling Pathway	0.648	0.0553	CFL2,FZD8,MAPK12,NRAS,PDGFC,PRKAA2,SMAD5,SOS2,VEGFA,VEGFB,WNT5A
Antiproliferative Role of Somatostatin Receptor 2	0.643	0.0649	GNG2,MAP2K2,NRAS,PIK3CB,PTPN11
Role of MAPK Signaling in Inhibiting the Pathogenesis of Influenza	0.643	0.0649	BAX,IL1B,MAP2K2,MAPK12,PLA2G12A
Arginine Biosynthesis IV	0.64	0.167	OAT
Chondroitin and Dermatan Biosynthesis	0.64	0.167	CSGALNACT2
Pentose Phosphate Pathway (Non-oxidative Branch)	0.64	0.167	TKT
IL-7 Signaling Pathway	0.628	0.0641	BAX,GSK3B,MAPK12,PIK3CB,SOS2
Role of WNT/GSK-3β Signaling in the Pathogenesis of Influenza	0.628	0.0641	CSNK1E,DVL1,FZD8,GSK3B,WNT5A
Toll-like Receptor Signaling	0.628	0.0641	IL1A,IL1B,IRAK1,MAPK12,RPS27A
Apelin Cardiomyocyte Signaling Pathway	0.615	0.0606	MAPK12,MAPK6,MYLK,PIK3CB,PLCB1,PLCD3
IL-3 Signaling	0.614	0.0633	MAP2K2,NRAS,PIK3CB,PPP3CA,PPP3CB
Thyroid Cancer Signaling	0.614	0.0633	GSK3B,MAP2K2,NGF,NRAS,PIK3CB
Mechanisms of Viral Exit from Host Cells	0.6	0.0732	CHMP2B,NEDD4,SH3GL1
Differential Regulation of Cytokine Production in Intestinal Epithelial Cells by IL-17A and IL-17F	0.594	0.087	IL1A,IL1B
Vitamin-C Transport	0.594	0.087	LRRC8A,SLC23A2
HER-2 Signaling in Breast Cancer	0.59	0.0529	CDK4,COX11,COX7A2L,GSK3B,IL1A,MAP2K2,MT-CO3,NRAS,PIK3CB,RPS6,SEC13,SOS2
Estrogen-Dependent Breast Cancer Signaling	0.586	0.0617	CREB3L2,HSD17B12,HSD17B14,NRAS,PIK3CB
Ceramide Degradation	0.583	0.143	ASAH1
Phosphatidylcholine Biosynthesis I	0.583	0.143	PCYT1A
PI3K Signaling in B Lymphocytes	0.583	0.0559	MAP2K2,NRAS,PIK3CB,PLCB1,PLCD3,PLEKHA1,PPP3CA,PPP3CB
Xenobiotic Metabolism General Signaling Pathway	0.583	0.0559	CUL3,FTL,MAP2K2,MAP3K3,MAPK12,MGST1,NRAS,PIK3CB
LXR/RXR Activation	0.574	0.0569	A1BG,ACACA,HMGCR,IL1A,IL1B,PCYOX1,SREBF1
Role of MAPK Signaling in the Pathogenesis of Influenza	0.573	0.061	BAX,MAP2K2,MAPK12,NRAS,PLA2G12A
IL-17 Signaling	0.568	0.0535	GSK3B,IL1A,IL1B,MAPK12,NRAS,PDGFC,PIK3CB,TNFSF9,VEGFA,VEGFB
Ethanol Degradation IV	0.568	0.0833	ALDH1A3,ALDH3A2
TCA Cycle II (Eukaryotic)	0.568	0.0833	ACO1,CS
Thrombopoietin Signaling	0.557	0.0635	MAP2K2,NRAS,PIK3CB,PTPN11
Virus Entry via Endocytic Pathways	0.555	0.0577	AP1M1,CXADR,NRAS,PIK3CB,RAC3,TFRC
G Protein Signaling Mediated by Tubby	0.544	0.0682	GNA12,GNG2,PLCB1
Role of JAK family kinases in IL-6-type Cytokine Signaling	0.543	0.08	MAPK12,PTPN11
FXR/RXR Activation	0.543	0.0556	A1BG,IL1A,IL1B,MAPK12,PCYOX1,RARA,SREBF1
Inositol Pyrophosphates Biosynthesis	0.533	0.125	PPIP5K2
GNRH Signaling	0.526	0.0521	CACNG8,CREB3L2,GNG2,MAP2K2,MAP3K3,MAPK12,NRAS,PLCB1,PRKAR2A,SOS2
FGF Signaling	0.522	0.0581	CREB3L2,MAPK12,PIK3CB,PTPN11,SOS2
Apelin Liver Signaling Pathway	0.519	0.0769	GSK3B,MAPK12
D-myo-inositol (1,4,5)-Trisphosphate Biosynthesis	0.519	0.0769	PLCB1,PLCD3
α-Adrenergic Signaling	0.511	0.0556	GNA12,GNG2,MAP2K2,NRAS,PHKB,PRKAR2A
Xenobiotic Metabolism AHR Signaling Pathway	0.51	0.0575	ALDH1A3,ALDH3A2,IL1A,IL1B,MGST1
Corticotropin Releasing Hormone Signaling	0.508	0.053	CACNG8,CREB3L2,MAP2K2,MAPK12,MEF2A,MEF2D,PRKAR2A,VEGFA
IL-17A Signaling in Airway Cells	0.5	0.0597	GSK3B,MAP2K2,MAPK12,PIK3CB
Tryptophan Degradation III (Eukaryotic)	0.497	0.0741	ACAT1,HACD2
Citrulline Biosynthesis	0.491	0.111	OAT
Salvage Pathways of Pyrimidine Deoxyribonucleotides	0.491	0.111	UPP1
Sphingosine and Sphingosine-1-phosphate Metabolism	0.491	0.111	ASAH1
ERBB4 Signaling	0.487	0.0588	MAP2K2,NRAS,PIK3CB,SOS2
Remodeling of Epithelial Adherens Junctions	0.487	0.0588	MAPRE2,RAB5B,TUBA1A,TUBA4A
Glutathione Redox Reactions I	0.476	0.0714	GSR,MGST1
SPINK1 General Cancer Pathway	0.475	0.058	MAP2K2,MT1X,NRAS,PIK3CB
Relaxin Signaling	0.474	0.0516	APEX1,GDE1,GNA12,GNG2,PDE5A,PIK3CB,PRKAR2A,VEGFA
Erythropoietin Signaling Pathway	0.473	0.0508	GSK3B,IL1A,IL1B,MAP2K2,NRAS,PIK3CB,RAC3,SOS2,TNFSF9
Spliceosomal Cycle	0.463	0.0612	DDX46,RBM8A,RBMX2
Agrin Interactions at Neuromuscular Junction	0.462	0.0571	DVL1,MAPK12,NRAS,RAC3
Ketolysis	0.454	0.1	ACAT1
Prostanoid Biosynthesis	0.454	0.1	PTGES2
SNARE Signaling Pathway	0.45	0.0515	PRKAR2A,RAB1A,RAB27A,RAB2A,SNAP23,STXBP1,YKT6
Chondroitin Sulfate Biosynthesis (Late Stages)	0.448	0.06	CSGALNACT2,HS3ST1,NDST1
MYC Mediated Apoptosis Signaling	0.448	0.06	BAX,CYCS,PRKAR2A
Melatonin Signaling	0.438	0.0556	MAP2K2,PLCB1,PLCD3,PRKAR2A
UVC-Induced MAPK Signaling	0.434	0.0588	MAP2K2,MAPK12,NRAS
White Adipose Tissue Browning Pathway	0.433	0.0507	CACNG8,CREB3L2,MAPK12,PRKAA2,PRKAR2A,RARA,VEGFA
GDP-glucose Biosynthesis	0.421	0.0909	PGM3
Ketogenesis	0.421	0.0909	ACAT1
Pentose Phosphate Pathway	0.421	0.0909	TKT
LPS/IL-1 Mediated Inhibition of RXR Function	0.407	0.0472	ABCC4,ALDH1A3,ALDH3A2,HS3ST1,IL1A,IL1B,IRAK1,MGST1,NDST1,PAPSS2,RARA,SREBF1
Caveolar-mediated Endocytosis Signaling	0.405	0.0533	DYRK3,ITGAE,PTPN1,RAB5B
Dopamine Degradation	0.403	0.0625	ALDH1A3,ALDH3A2
Transcriptional Regulatory Network in Embryonic Stem Cells	0.395	0.0556	H3-3A/H3-3B,H4C3,SET
Macropinocytosis Signaling	0.394	0.0526	NGF,NRAS,PDGFC,PIK3CB
Cleavage and Polyadenylation of Pre-mRNA	0.392	0.0833	PABPN1
Glucose and Glucose-1-phosphate Degradation	0.392	0.0833	PGM3
Glycogen Degradation II	0.392	0.0833	PGM3
EGF Signaling	0.383	0.0545	MAPK12,PIK3CB,SOS2
Xenobiotic Metabolism CAR Signaling Pathway	0.382	0.0474	ALDH1A3,ALDH3A2,HS3ST1,MAP2K2,MGST1,NDST1,PPP2R5B,PPP2R5C,SRA1
Renin-Angiotensin Signaling	0.382	0.0492	MAP2K2,MAPK12,NRAS,PIK3CB,PRKAR2A,SOS2
γ-glutamyl Cycle	0.366	0.0769	GGCT
Xenobiotic Metabolism PXR Signaling Pathway	0.364	0.0466	ALDH1A3,ALDH3A2,HS3ST1,MGST1,NDST1,PPP1CC,PPP1R14B,PRKAR2A,SRA1
Role of IL-17A in Arthritis	0.36	0.0526	MAP2K2,MAPK12,PIK3CB
Gαs Signaling	0.359	0.048	ADORA2B,CREB3L2,GNA12,GNG2,MAP2K2,PRKAR2A
Hepatic Fibrosis / Hepatic Stellate Cell Activation	0.357	0.0464	BAX,IL1A,IL1B,PDGFC,SMAD2,SMAD7,TGFBR2,VEGFA,VEGFB
Synaptic Long Term Depression	0.352	0.0462	CACNG8,GNA12,MAP2K2,NRAS,PLA2G12A,PLCB1,PLCD3,PPP2R5B,PPP2R5C
Calcium Signaling	0.352	0.0459	ATP2B1,ATP2B4,CACNG8,CREB3L2,HDAC1,MEF2A,MEF2D,PPP3CA,PPP3CB,PRKAR2A
Cancer Drug Resistance By Drug Efflux	0.349	0.0517	MAP2K2,NRAS,PIK3CB
Chondroitin Sulfate Biosynthesis	0.349	0.0517	CSGALNACT2,HS3ST1,NDST1
Cellular Effects of Sildenafil (Viagra)	0.345	0.0467	CACNG8,MYLK,PABPC4,PDE5A,PLCB1,PLCD3,PRKAR2A
Apoptosis Signaling	0.345	0.0481	BAX,CYCS,DFFA,MAP2K2,NRAS
Acyl-CoA Hydrolysis	0.342	0.0714	THEM4
Colanic Acid Building Blocks Biosynthesis	0.342	0.0714	GALE
DNA Double-Strand Break Repair by Homologous Recombination	0.342	0.0714	ATRX
DNA Double-Strand Break Repair by Non-Homologous End Joining	0.342	0.0714	XRCC4
Glycogen Degradation III	0.342	0.0714	PGM3
Phenylalanine Degradation IV (Mammalian, via Side Chain)	0.342	0.0714	ALDH3A2
Breast Cancer Regulation by Stathmin1	0.336	0.0438	ADORA2B,ARHGEF2,CDK4,CDK6,CREB3L2,E2F7,F2R,FZD8,GNG2,MAP2K2,NRAS,PDGFC,PIK3CB,PLCB1,PPP1CC,PPP1R14B,PPP2R5B,PPP2R5C,PRKAR2A,RAC3,RB1CC1,SOS2,TUBA1A,TUBA4A,VEGFA,VEGFB
G Beta Gamma Signaling	0.33	0.0465	CACNG8,GNA12,GNG2,NRAS,PRKAR2A,SOS2
Retinoic acid Mediated Apoptosis Signaling	0.328	0.05	CYCS,RARA,TNFRSF10D
Choline Biosynthesis III	0.321	0.0667	PCYT1A
Leukotriene Biosynthesis	0.321	0.0667	LTA4H
Superpathway of Citrulline Metabolism	0.321	0.0667	OAT
BAG2 Signaling Pathway	0.32	0.0476	HSPA9,PINK1,PSMB5,PSMD10
IL-17A Signaling in Fibroblasts	0.316	0.0526	GSK3B,MAPK12
Paxillin Signaling	0.314	0.0463	ITGAE,MAPK12,NRAS,PIK3CB,SOS2
FcγRIIB Signaling in B Lymphocytes	0.311	0.0471	CACNG8,MAPK12,NRAS,PIK3CB
LPS-stimulated MAPK Signaling	0.311	0.0471	MAP2K2,MAPK12,NRAS,PIK3CB
Tumor Microenvironment Pathway	0.31	0.0447	IL1B,MAP2K2,NRAS,PDGFC,PIK3CB,SPP1,VEGFA,VEGFB
Mismatch Repair in Eukaryotes	0.301	0.0625	PCNA
Wound Healing Signaling Pathway	0.298	0.0437	IL1A,IL1B,MAP2K2,MAPK12,NRAS,PDGFC,SOS2,TGFBR2,TNFSF9,VEGFA,VEGFB
eNOS Signaling	0.29	0.044	HSPA9,PDGFC,PIK3CB,PRKAA2,PRKAR2A,VEGFA,VEGFB
Antioxidant Action of Vitamin C	0.286	0.0446	MAPK12,PLA2G12A,PLCB1,PLCD3,SLC23A2
RAN Signaling	0.283	0.0588	RCC1
PXR/RXR Activation	0.281	0.0462	ALDH3A2,PAPSS2,PRKAR2A
Regulation of Cellular Mechanics by Calpain Protease	0.28	0.0449	CDK4,CDK6,ITGAE,NRAS
Glutamate Receptor Signaling	0.272	0.0455	GNG2,SLC1A1,SLC38A1
Role of PI3K/AKT Signaling in the Pathogenesis of Influenza	0.272	0.0455	GSK3B,MAP2K2,PIK3CB
Differential Regulation of Cytokine Production in Macrophages and T Helper Cells by IL-17A and IL-17F	0.266	0.0556	IL1B
Isoleucine Degradation I	0.266	0.0556	ACAT1
CD40 Signaling	0.264	0.0448	MAP2K2,MAPK12,PIK3CB
Phospholipases	0.264	0.0448	PLA2G12A,PLCB1,PLCD3
Gαi Signaling	0.262	0.0429	GNA12,GNG2,NRAS,PRKAR2A,RGS10,SOS2
Oncostatin M Signaling	0.26	0.0465	MAP2K2,NRAS
Eicosanoid Signaling	0.256	0.0441	LTA4H,PLA2G12A,PTGES2
IL-4 Signaling	0.252	0.043	NRAS,PIK3CB,SOS2,SYNJ2
γ-linolenate Biosynthesis II (Animals)	0.251	0.0526	FADS1
MIF Regulation of Innate Immunity	0.25	0.0455	MAPK12,PLA2G12A
Role of JAK1 and JAK3 in γc Cytokine Signaling	0.248	0.0435	NRAS,PIK3CB,PTPN11
Estrogen Biosynthesis	0.241	0.0444	HSD17B12,HSD17B14
Inflammasome pathway	0.237	0.05	IL1B
IL-23 Signaling Pathway	0.232	0.0435	IL1B,PIK3CB
Androgen Biosynthesis	0.224	0.0476	HSD17B14
iNOS Signaling	0.223	0.0426	IRAK1,MAPK12
nNOS Signaling in Neurons	0.223	0.0426	PPP3CA,PPP3CB
Apelin Cardiac Fibroblast Signaling Pathway	0.2	0.0435	PRKAA2
Cardiomyocyte Differentiation via BMP Receptors	0.2	0.0435	SMAD5
Pyrimidine Deoxyribonucleotides De Novo Biosynthesis I	0.2	0.0435	RRM1
Activation of IRF by Cytosolic Pattern Recognition Receptors	0	0.0154	MAPK12
Agranulocyte Adhesion and Diapedesis	0	0.014	IL1A,IL1B,RDX
Airway Pathology in Chronic Obstructive Pulmonary Disease	0	0.0254	IL1A,IL1B,TNFSF9
Altered T Cell and B Cell Signaling in Rheumatoid Arthritis	0	0.0061	IL1A,IL1B,SPP1
Angiopoietin Signaling	0	0.039	NRAS,PIK3CB,PTPN11
Antigen Presentation Pathway	0	0.0256	PSMB5
Antiproliferative Role of TOB in T Cell Signaling	0	0.00939	PABPC1,PABPC4,SMAD2,TGFBR2
April Mediated Signaling	0	0.0238	MAPK12
Atherosclerosis Signaling	0	0.0382	IL1A,IL1B,PCYOX1,PDGFC,PLA2G12A
B Cell Activating Factor Signaling	0	0.0233	MAPK12
B Cell Receptor Signaling	0	0.0222	CFL2,CREB3L2,GSK3B,MAP2K2,MAP3K3,MAPK12,NRAS,PAG1,PIK3CB,PPP3CA,PPP3CB,PTPN11,SOS2,SYNJ2
CCR5 Signaling in Macrophages	0	0.00802	CACNG8,GNA12,GNG2,MAPK12
CD28 Signaling in T Helper Cells	0	0.0116	MAP2K2,MAPK12,PIK3CB,PPP3CA,PPP3CB,PTPN11
CDC42 Signaling	0	0.0157	BAIAP2,CDC42BPA,CFL2,GSK3B,ITGAE,LIMK1,LIMK2,MAPK12,MYLK
CREB Signaling in Neurons	0	0.033	ADORA2B,CACNG8,CREB3L2,F2R,FZD8,GNA12,GNG2,IGF2R,MAP2K2,NRAS,PIK3CB,PLCB1,PLCD3,POLR2F,POLR2I,PRKAR2A,SOS2,TGFBR2,TNFRSF11A,VEGFA
CTLA4 Signaling in Cytotoxic T Lymphocytes	0	0.0105	AP1M1,PIK3CB,PPP2R5B,PPP2R5C,PTPN11
Calcium-induced T Lymphocyte Apoptosis	0	0.0109	HDAC1,MEF2D,ORAI1,PPP3CA,PPP3CB
Coagulation System	0	0.0286	F2R
Communication between Innate and Adaptive Immune Cells	0	0.00215	IL1A,IL1B
Crosstalk between Dendritic Cells and Natural Killer Cells	0	0.011	FSCN1
Cysteine Biosynthesis III (mammalia)	0	0.0385	PRMT1
Cytotoxic T Lymphocyte-mediated Apoptosis of Target Cells	0	0.00471	CYCS,DFFA
Death Receptor Signaling	0	0.0417	CYCS,DFFA,LIMK1,TNFRSF21
Dendritic Cell Maturation	0	0.0135	CREB3L2,FSCN1,IL1A,IL1B,MAPK12,PIK3CB,PLCB1,PLCD3
Endothelin-1 Signaling	0	0.0417	GNA12,MAPK12,MAPK6,NRAS,PIK3CB,PLA2G12A,PLCB1,PLCD3
FAK Signaling	0	0.0154	ADORA2B,AGO2,ARHGAP35,F2R,FZD8,GSK3B,ITGAE,MAP2K2,MAPK12,NRAS,PIK3CB,RB1CC1,SH3GL1,SOCS4,SOS2,TGFBR2
Fcγ Receptor-mediated Phagocytosis in Macrophages and Monocytes	0	0.0319	MYO5A,RAC3,VASP
G-Protein Coupled Receptor Signaling	0	0.0384	ADORA2B,APEX1,CREB3L2,DUSP4,F2R,FZD8,GDE1,GNA12,GNG2,GRK2,GSK3B,MAP2K2,MAP3K3,MAPK12,MEF2A,MEF2D,MYLK,NRAS,PDE5A,PIK3CB,PLCB1,PPP3CA,PPP3CB,PRKAR2A,RAC3,RGS10,SOS2
GABA Receptor Signaling	0	0.0301	CACNG8,GNA12,GNG2,RPS27A
GP6 Signaling Pathway	0	0.0157	GSK3B,PIK3CB
GPCR-Mediated Integration of Enteroendocrine Signaling Exemplified by an L Cell	0	0.04	PLCB1,PLCD3,PRKAR2A
GPCR-Mediated Nutrient Sensing in Enteroendocrine Cells	0	0.0424	CACNG8,GNG2,PLCB1,PLCD3,PRKAR2A
Gluconeogenesis I	0	0.037	ENO2
Glutathione-mediated Detoxification	0	0.027	MGST1
Glycolysis I	0	0.037	ENO2
Graft-versus-Host Disease Signaling	0	0.00448	IL1A,IL1B
Granulocyte Adhesion and Diapedesis	0	0.0159	IL1A,IL1B,RDX
Growth Hormone Signaling	0	0.0423	PIK3CB,RPS6KA2,SOCS4
Gustation Pathway	0	0.0246	CACNG8,LRRC8A,ORAI1,ORAI2,PRKAR2A
Hematopoiesis from Pluripotent Stem Cells	0	0.00226	IL1A
Heparan Sulfate Biosynthesis	0	0.0227	HS3ST1,NDST1
Heparan Sulfate Biosynthesis (Late Stages)	0	0.0247	HS3ST1,NDST1
Hepatic Cholestasis	0	0.0419	IL1A,IL1B,IRAK1,MAPK12,PRKAR2A,RARA,SREBF1,TNFSF9
Histidine Degradation VI	0	0.0357	MICAL2
ICOS-ICOSL Signaling in T Helper Cells	0	0.00789	PIK3CB,PLEKHA1,PPP3CA,PPP3CB
IL-10 Signaling	0	0.0417	IL1A,IL1B,MAPK12
IL-12 Signaling and Production in Macrophages	0	0.0294	MAP2K2,MAPK12,PCYOX1,PIK3CB
IL-13 Signaling Pathway	0	0.0259	FAM120A,MAPK12,PIK3CB
IL-15 Production	0	0.0163	DYRK3,RYK
IL-15 Signaling	0	0.00947	MAP2K2,MAPK12,NRAS,PIK3CB,RAC3
IL-17A Signaling in Gastric Cells	0	0.0385	MAPK12
IL-22 Signaling	0	0.0417	MAPK12
IL-9 Signaling	0	0.0286	PIK3CB
Interferon Signaling	0	0.0278	BAX
Leukocyte Extravasation Signaling	0	0.0363	ARHGAP35,MAP2K2,MAPK12,PIK3CB,PTPN11,RDX,VASP
Lymphotoxin β Receptor Signaling	0	0.0364	CYCS,PIK3CB
MIF-mediated Glucocorticoid Regulation	0	0.0278	PLA2G12A
MSP-RON Signaling In Macrophages Pathway	0	0.0336	CREB3L2,NRAS,PIK3CB,SOS2
MSP-RON Signaling Pathway	0	0.0345	PIK3CB,RPS6KA2
Maturity Onset Diabetes of Young (MODY) Signaling	0	0.038	APOO,APPL1,CACNG8
Methionine Degradation I (to Homocysteine)	0	0.0417	PRMT1
Methylglyoxal Degradation III	0	0.0323	AKR1A1
NF-κB Activation by Viruses	0	0.0256	NRAS,PIK3CB
NF-κB Signaling	0	0.0211	GSK3B,HDAC1,IGF2R,IL1A,IL1B,IRAK1,MAP3K3,NGF,NRAS,PIK3CB,TGFBR2,TNFRSF11A
NUR77 Signaling in T Lymphocytes	0	0.0156	CYCS,HDAC1,MAP2K2,MAP3K3,MEF2D,PCNA,PPP3CA,PPP3CB
Neuroinflammation Signaling Pathway	0	0.041	CREB3L2,GSK3B,IL1B,IRAK1,MAPK12,MAPK6,NGF,PIK3CB,PLA2G12A,PPP3CA,PPP3CB,RAC3,TGFBR2
Neuropathic Pain Signaling In Dorsal Horn Neurons	0	0.0396	PIK3CB,PLCB1,PLCD3,PRKAR2A
Neuroprotective Role of THOP1 in Alzheimer's Disease	0	0.00833	PRKAR2A
Neurovascular Coupling Signaling Pathway	0	0.0356	ADORA2B,CACNG8,ENTPD4,KCNMA1,ORAI2,PLA2G12A,PLCB1,PRKAR2A
Nicotine Degradation II	0	0.0152	AOX1
Nicotine Degradation III	0	0.0172	AOX1
OX40 Signaling Pathway	0	0.00209	MAPK12
Oxidative Ethanol Degradation III	0	0.0357	ALDH1A3,ALDH3A2
PD-1, PD-L1 cancer immunotherapy pathway	0	0.0377	GSK3B,PDCD4,PIK3CB,PTPN11
PKCθ Signaling in T Lymphocytes	0	0.0143	CACNG8,MAP3K3,NRAS,PIK3CB,PPP3CA,PPP3CB,RAC3,SOS2
Phagosome Formation	0	0.0275	ADORA2B,AP1M1,CFL2,F2R,FZD8,ITGAE,LIMK1,LIMK2,MAP2K2,MAPK12,MAPK6,MARCKS,MYLK,NRAS,PIK3CB,PLA2G12A,RAC3,SOS2,WASF2
Phospholipase C Signaling	0	0.0295	ARHGEF2,CREB3L2,FNBP1,GNG2,HDAC1,ITGAE,MAP2K2,MARCKS,MEF2A,MEF2D,NRAS,PLA2G12A,PLCB1,PLCD3,PPP3CA,PPP3CB,RAC3,RHOB,RHOQ,SOS2
Phototransduction Pathway	0	0.0185	PRKAR2A
Pregnenolone Biosynthesis	0	0.037	MICAL2
Pyrimidine Ribonucleotides De Novo Biosynthesis	0	0.0263	ENTPD4
Pyrimidine Ribonucleotides Interconversion	0	0.0286	ENTPD4
Regulation of IL-2 Expression in Activated and Anergic T Lymphocytes	0	0.0195	MAP2K2,MAPK12,NRAS,PABPC4,PPP3CA,PPP3CB,SMAD2,SOS2,TGFBR2
Retinoate Biosynthesis I	0	0.0238	ALDH1A3
Role of Cytokines in Mediating Communication between Immune Cells	0	0.037	IL1A,IL1B
Role of Hypercytokinemia/hyperchemokinemia in the Pathogenesis of Influenza	0	0.0233	IL1A,IL1B
Role of NFAT in Regulation of the Immune Response	0	0.0238	CSNK1E,GNA12,GNG2,GSK3B,MAP2K2,MEF2A,MEF2D,NRAS,ORAI1,PIK3CB,PLCB1,PPP3CA,PPP3CB,SOS2
Role of Pattern Recognition Receptors in Recognition of Bacteria and Viruses	0	0.0321	IL1A,IL1B,MAPK12,PIK3CB,TNFSF9
SAPK/JNK Signaling	0	0.0219	DUSP4,GNA12,GNG2,MAP3K20,MAP3K3,MAP4K5,MAPK12,NRAS,PIK3CB,RAC3,SOS2
SPINK1 Pancreatic Cancer Pathway	0	0.0333	SMAD2,TGFBR2
Serotonin Degradation	0	0.0423	AKR1A1,ALDH1A3,ALDH3A2
Serotonin Receptor Signaling	0	0.0222	PTS
Sperm Motility	0	0.0314	DYRK3,GNA12,GNG2,PLA2G12A,PLCB1,PLCD3,PRKAR2A,RYK
Stearate Biosynthesis I (Animals)	0	0.0308	LPGAT1,THEM4
Superpathway of Methionine Degradation	0	0.0256	PRMT1
Systemic Lupus Erythematosus In B Cell Signaling Pathway	0	0.0221	GSK3B,IL1A,IL1B,IRAK1,MAP2K2,NRAS,PAG1,PIK3CB,PIM2,PPP3CA,PPP3CB,PTPN11,RAC3,SOS2,SYNJ2,TNFSF9
Systemic Lupus Erythematosus In T Cell Signaling Pathway	0	0.0265	CREB3L2,FNBP1,GNA12,MAP2K2,NRAS,ORAI1,PIK3CB,PPP2R5B,PPP2R5C,PPP3CA,PPP3CB,RAB4A,RAC3,RDX,RHOB,RHOQ,SOS2
Systemic Lupus Erythematosus Signaling	0	0.0193	IL1A,IL1B,LSM10,LSM14A,LSM3,NRAS,PIK3CB,PIM2,SNRPE,SOS2,TXNL4A,ZCRB1
T Cell Exhaustion Signaling Pathway	0	0.0159	MAPK12,NRAS,PIK3CB,PPP2R5B,PPP2R5C,PTPN11,SMAD2,TGFBR2,VEGFA
T Cell Receptor Signaling	0	0.0163	GSK3B,MAP2K2,MAPK12,NRAS,PAG1,PIK3CB,PPP3CA,PPP3CB,PTPN11,SOS2
T Helper Cell Differentiation	0	0.00212	TGFBR2
TEC Kinase Signaling	0	0.019	FNBP1,GNA12,GNG2,GTF2I,ITGAE,MAPK12,PIK3CB,RAC3,RHOB,RHOQ,TNFRSF21
TNFR1 Signaling	0	0.0192	CYCS
TREM1 Signaling	0	0.026	IL1B,IRAK1
TWEAK Signaling	0	0.027	CYCS
Th1 Pathway	0	0.0082	PIK3CB
Th1 and Th2 Activation Pathway	0	0.0174	BHLHE41,PIK3CB,TGFBR2
Th17 Activation Pathway	0	0.00413	IL1B,IRAK1
Th2 Pathway	0	0.0219	BHLHE41,PIK3CB,TGFBR2
Triacylglycerol Degradation	0	0.0169	NDST1
Type I Diabetes Mellitus Signaling	0	0.00982	CYCS,IL1B,IRAK1,MAPK12,SOCS4
Type II Diabetes Mellitus Signaling	0	0.0327	CACNG8,MAPK12,PIK3CB,PRKAA2,SOCS4
Ubiquinol-10 Biosynthesis (Eukaryotic)	0	0.0333	MICAL2
VDR/RXR Activation	0	0.0128	SPP1
nNOS Signaling in Skeletal Muscle Cells	0	0.0208	CACNG8

## Sheet: Cluster2_Down_IPA_Analysis
Ingenuity Canonical Pathways	-log(p-value)	Ratio	Molecules
Role of Hypercytokinemia/hyperchemokinemia in the Pathogenesis of Influenza	13.8	0.279	CASP1,CCL5,CXCL3,CXCL8,DDX58,EIF2AK2,IFIT2,IFIT3,IFNB1,IFNL1,IFNL3,IL1RN,IL6,IRF3,IRF7,ISG15,ISG20,NLRP3,OAS1,OAS2,OAS3,STAT1,STAT2,TLR3
Necroptosis Signaling Pathway	13.1	0.197	AXL,BIRC2,BIRC3,CAMK2D,CASP1,CASP8,CFLAR,CYLD,EIF2AK2,FAS,GLUD1,GLUL,IFNB1,IRF3,MDM2,MLKL,NLRP3,PLA2G4A,PLA2G4C,PPP3CC,RBCK1,RIPK1,STAT1,STAT2,TLR3,TNFSF10,TNIP1,TOMM7,TRADD,TSPO,UBC
Interferon Signaling	13	0.444	IFI35,IFI6,IFIT1,IFIT3,IFITM2,IFITM3,IFNB1,IRF1,ISG15,JAK2,OAS1,PSMB8,RELA,STAT1,STAT2,TAP1
Neuroinflammation Signaling Pathway	11.9	0.136	AKT2,APH1A,ATF4,B2M,BDNF,BIRC2,BIRC3,BMPR2,CASP1,CASP3,CASP8,CCL5,CFLAR,CREB3,CXCL8,FAS,FOS,GLUL,GRINA,HLA-A,HLA-B,HLA-C,HLA-E,HLA-F,IFNB1,IL6,IRAK4,IRF3,IRF7,JAK2,MR1,NCSTN,NLRP3,PIK3C3,PIK3R1,PIK3R3,PLA2G4A,PLA2G4C,PPP3CC,RELA,RIPK1,STAT1,TLR3
Coronavirus Pathogenesis Pathway	10.8	0.158	ADAM17,ATF4,ATP6V1A,BST2,CASP1,CASP3,CASP8,CCL5,CXCL8,DDX58,FOS,HDAC9,IFNB1,IL6,IRF3,IRF7,NFKBIA,NLRP3,OAS1,OAS2,OAS3,PIK3C3,RELA,RIPK1,SERPINE1,STAT1,STAT2,STAT3,STING1,TLR3,TRIM25,ZC3HAV1
Protein Ubiquitination Pathway	10.2	0.135	B2M,BAG1,BIRC2,BIRC3,DNAJA1,DNAJC1,DNAJC15,HLA-A,HLA-B,HLA-C,HLA-E,HLA-F,HSCB,HSPA1A/HSPA1B,HSPA5,MDM2,MR1,PSMA3,PSMA4,PSMA5,PSMB8,PSMB9,PSME1,PSME2,TAP1,UBC,UBE2D3,UBE2E1,UBE2L6,UBE2Z,UBE4A,USP11,USP15,USP18,USP25,USP28,USP33
Tumor Microenvironment Pathway	10.1	0.162	AKT2,CD274,CFLAR,CSF1,CXCL8,FAS,FGF1,FGF2,FGF5,FN1,FOS,HLA-A,HLA-B,HLA-C,HLA-E,HLA-F,IDO1,IL6,ITGA5,JAK2,LGALS9,PDCD1LG2,PIK3C3,PIK3R1,PIK3R3,RELA,RRAS2,STAT3,VEGFC
Role of Pattern Recognition Receptors in Recognition of Bacteria and Viruses	10.1	0.173	C3AR1,CASP1,CCL5,CXCL8,DDX58,EIF2AK2,EIF2S1,IFIH1,IFNB1,IL15,IL6,IRF3,IRF7,NLRP3,OAS1,OAS2,OAS3,PIK3C3,PIK3R1,PIK3R3,PRKCD,PTX3,RELA,RIPK2,TLR3,TNFSF10,TNFSF13B
Role of Macrophages, Fibroblasts and Endothelial Cells in Rheumatoid Arthritis	9.7	0.122	AKT2,ATF4,CAMK2D,CCL5,CREB3,CSF1,CSNK1G1,CXCL8,DKK1,DKK3,FGF2,FN1,FOS,FZD4,IL15,IL1RN,IL6,IL6ST,IRAK4,JAK2,MAP2K6,NFKBIA,PIK3C3,PIK3R1,PIK3R3,PLCB4,PPP3CC,PRKCD,RELA,RIPK1,RRAS2,SFRP1,SOCS3,STAT3,TCF4,TLR3,TNFSF13B,TRADD,TRAF1,VEGFC
Death Receptor Signaling	9.14	0.208	BIRC2,BIRC3,CASP3,CASP7,CASP8,CFLAR,FAS,NFKBIA,PARP10,PARP12,PARP14,PARP3,PARP4,PARP8,PARP9,RELA,RIPK1,TNFSF10,TNKS2,TRADD
Antigen Presentation Pathway	8.84	0.333	B2M,CALR,HLA-A,HLA-B,HLA-C,HLA-E,HLA-F,MR1,NLRC5,PSMB8,PSMB9,TAP1,TAPBP
Activation of IRF by Cytosolic Pattern Recognition Receptors	8.56	0.246	ADAR,DDX58,DHX58,IFIH1,IFIT2,IFNB1,IL6,IRF3,IRF7,ISG15,NFKBIA,PPIB,RELA,RIPK1,STAT1,STAT2
Phagosome Maturation	8.53	0.157	ATP6V1A,ATP6V1B2,B2M,CALR,CTSB,CTSC,CTSO,CTSS,DYNC1H1,DYNC1LI2,DYNLT1,HLA-A,HLA-B,HLA-C,HLA-E,HLA-F,MR1,NAPA,PIK3C3,PRDX6,RILP,SNAP25,TAP1,TUBB2A,VPS37A
Role of PKR in Interferon Induction and Antiviral Response	8.52	0.169	ATF3,CASP1,CASP3,CASP8,DDX58,EIF2AK2,EIF2S1,FAS,FOS,HSPA1A/HSPA1B,HSPA5,IFIH1,IFNB1,IRF1,IRF3,MAP2K6,NFKBIA,NLRP3,RELA,STAT1,STAT2,STAT3,TLR3
Huntington's Disease Signaling	8.18	0.12	AKT2,ATF4,BDNF,CASP1,CASP3,CASP4,CASP7,CASP8,CREB3,GNB4,GNG11,GNG12,GNG5,HDAC9,HSPA1A/HSPA1B,HSPA5,NAPA,PIK3C3,PIK3R1,PIK3R3,PLCB4,PRKCD,PSMA3,PSMA4,PSMA5,PSMB8,PSMB9,PSME1,PSME2,SDHA,SGK1,SNAP25,TGM2,UBC
Pulmonary Fibrosis Idiopathic Signaling Pathway	7.65	0.11	ADAM10,ADAMTS1,AKT2,AXL,BMPR2,COL4A1,COL5A2,COL8A1,EDN1,EDNRA,EGR1,FGF2,FGFR1,FN1,FOS,FZD4,IL6,IL6ST,JAK2,LATS2,MAP2K6,MTF2,PIK3C3,PIK3R1,PIK3R3,PMAIP1,PTK2B,RELA,RPS6KA5,RPS6KC1,RRAS2,SERPINE1,STAT3,STAT6,TCF4,THBS1
UVA-Induced MAPK Signaling	7.38	0.184	CASP3,FOS,PARP10,PARP12,PARP14,PARP3,PARP4,PARP8,PARP9,PIK3C3,PIK3R1,PIK3R3,PLCB4,RPS6KA5,RPS6KC1,RRAS2,STAT1,TNKS2
Retinoic acid Mediated Apoptosis Signaling	7.25	0.233	CASP3,CASP8,CFLAR,IFNB1,IRF1,PARP10,PARP12,PARP14,PARP3,PARP4,PARP8,PARP9,TNFSF10,TNKS2
Molecular Mechanisms of Cancer	6.79	0.094	AKT2,APH1A,BIRC2,BIRC3,BMPR2,CAMK2D,CASP3,CASP7,CASP8,CCND3,CDKN1A,CDKN2A,CDKN2D,CFLAR,CTNNA1,FAS,FOS,FZD4,GNB4,GNG11,GNG12,GNG5,HDAC9,ITGA5,JAK2,MAP2K6,MAX,MDM2,NBN,NCSTN,NFKBIA,PAK3,PIK3C3,PIK3R1,PIK3R3,PLCB4,PMAIP1,PRKCD,RELA,RND3,RRAS2,TCF4
HIF1α Signaling	6.75	0.125	AKT2,CAMK2D,CDKN1A,EDN1,EGLN1,FGF2,HK2,HSPA1A/HSPA1B,HSPA5,IL6,LDHA,MAP2K6,MDM2,MET,MKNK1,PIK3C3,PIK3R1,PIK3R3,PKM,PPP3CC,PRKCD,RRAS2,SAT1,SERPINE1,STAT3,VEGFC
Glucocorticoid Receptor Signaling	6.38	0.0843	ADRB2,AKT2,ANXA1,B2M,BAG1,CCL5,CDKN1A,CXCL3,CXCL8,DUSP1,FKBP5,FOS,GTF2B,GTF2F1,H3-3A/H3-3B,HLA-A,HLA-B,HLA-C,HLA-E,HLA-F,HSPA1A/HSPA1B,HSPA5,IFNB1,IL15RA,IL1RN,IL6,IL6ST,IRF3,JAK2,KRT8,MNAT1,NCOA2,NCOA3,NFKBIA,PIK3C3,PIK3R1,PIK3R3,PLA2G4A,PLA2G4C,PPP3CC,RELA,RPS6KA5,RRAS2,SDHA,SERPINE1,SGK1,SMARCA2,STAT1,STAT3
Crosstalk between Dendritic Cells and Natural Killer Cells	6.36	0.176	CAMK2D,FAS,HLA-A,HLA-B,HLA-C,HLA-E,HLA-F,IFNB1,IL15,IL15RA,IL6,MICB,NECTIN2,RELA,TLR3,TNFSF10
Role of Tissue Factor in Cancer	6.24	0.155	AKT2,CASP3,CCN1,CSF1,CXCL8,EGR1,FGF5,JAK2,LYN,PDIA6,PIK3C3,PIK3R1,PIK3R3,PLAUR,PTK2B,RPS6KA5,RRAS2,VEGFC
JAK/STAT Signaling	6.24	0.183	AKT2,CDKN1A,FOS,IL6,JAK2,PIK3C3,PIK3R1,PIK3R3,RELA,RRAS2,SOCS3,STAT1,STAT2,STAT3,STAT6
TNFR1 Signaling	6.24	0.231	BIRC2,BIRC3,CASP3,CASP7,CASP8,FOS,NFKBIA,PAK3,RELA,RIPK1,TNFAIP3,TRADD
Pyroptosis Signaling Pathway	6.23	0.172	CASP1,CASP3,CASP4,CASP8,GBP1,GBP2,GBP3,GBP4,GBP5,GSDMD,IRF2,NEK7,NLRP3,PANX1,TLR3,TXNIP
Hepatic Fibrosis / Hepatic Stellate Cell Activation	6.19	0.124	BAMBI,CCL5,COL4A1,COL5A2,COL8A1,CSF1,CXCL3,CXCL8,EDN1,EDNRA,FAS,FGF1,FGF2,FGFR1,FN1,IGFBP3,IL6,KLF6,MET,MYO10,RELA,SERPINE1,STAT1,VEGFC
TWEAK Signaling	5.98	0.27	BIRC2,BIRC3,CASP3,CASP7,CASP8,NFKBIA,RELA,RIPK1,TRADD,TRAF1
Role of RIG1-like Receptors in Antiviral Innate Immunity	5.94	0.239	CASP8,DDX58,DHX58,IFIH1,IFNB1,IRF3,IRF7,NFKBIA,RELA,RIPK1,TRIM25
Regulation Of The Epithelial Mesenchymal Transition By Growth Factors Pathway	5.72	0.12	AKT2,EGR1,FGF1,FGF2,FGF5,FGFR1,FOS,HMGA2,IL6,JAK2,LATS2,MAP2K6,MEST,MET,PIK3C3,PIK3R1,PIK3R3,RELA,RRAS2,STAT3,TNFSF10,TNFSF13B,TNFSF18
Role of Osteoblasts, Osteoclasts and Chondrocytes in Rheumatoid Arthritis	5.59	0.112	ADAM17,AKT2,BIRC2,BIRC3,BMPR2,CSF1,CSNK1G1,DKK1,DKK3,FOS,FZD4,IL1RN,IL6,ITGA5,MAP2K6,NFKBIA,PIK3C3,PIK3R1,PIK3R3,PPP3CC,PTK2B,RELA,SFRP1,TCF4,TRADD
MYC Mediated Apoptosis Signaling	5.55	0.22	ADRB2,CASP3,CASP8,CDKN2A,CFLAR,FAS,MAX,MCL1,MDM2,PMAIP1,TRADD
Natural Killer Cell Signaling	5.45	0.116	AKT2,B2M,HLA-A,HLA-B,HLA-C,HLA-E,HLA-F,HSPA1A/HSPA1B,HSPA5,IL15,IRAK4,JAK2,MAP3K8,MICB,NECTIN2,PAK3,PIK3C3,PIK3R1,PIK3R3,PTK2B,RELA,RRAS2,TNFSF10
BAG2 Signaling Pathway	5.36	0.167	CASP3,CDKN1A,CTSB,HSPA1A/HSPA1B,HSPA5,MDM2,PSMA3,PSMA4,PSMA5,PSMB8,PSMB9,PSME1,PSME2,RELA
Hepatic Fibrosis Signaling Pathway	5.35	0.0877	AKT2,ATF4,BAMBI,BMPR2,CASP3,CCL5,CREB3,CSNK1G1,CXCL8,EDN1,EDNRA,FGF2,FGFR1,FOS,FZD4,IL1RN,IRAK4,ITGA5,JAK2,MAP2K6,MYL12A,MYL12B,NFKBIA,PIK3C3,PIK3R1,PIK3R3,PRKCD,RELA,RIPK1,RND3,RRAS2,SDHA,SERPINE1,STAT3,TCF4,TRADD,VEGFC
FGF Signaling	5.24	0.163	AKT2,ATF4,CREB3,FGF1,FGF2,FGF5,FGFR1,MAP2K6,MET,PIK3C3,PIK3R1,PIK3R3,RPS6KA5,STAT3
p53 Signaling	5.23	0.153	AKT2,CDKN1A,CDKN2A,FAS,GADD45A,HDAC9,MDM2,PIK3C3,PIK3R1,PIK3R3,PLAGL1,PMAIP1,PML,SERPINE2,THBS1
Clathrin-mediated Endocytosis Signaling	5.15	0.114	AP3S1,APOL1,ARPC5,CD2AP,FGF1,FGF2,FGF5,HIP1R,ITGA5,MDM2,MET,MYO1E,MYO6,PICALM,PIK3C3,PIK3R1,PIK3R3,PPP3CC,SH3GLB1,SH3KBP1,UBC,VEGFC
Role of MAPK Signaling in Inhibiting the Pathogenesis of Influenza	5.08	0.169	CASP3,CCL5,CXCL8,EIF2AK2,IFNB1,IL6,MAP2K6,NFKBIA,PLA2G4A,PLA2G4C,PLAAT3,PLAAT4,PRDX6
Regulation of the Epithelial-Mesenchymal Transition Pathway	5.07	0.113	ADAM17,AKT2,APH1A,EGR1,FGF1,FGF2,FGF5,FGFR1,FZD4,HMGA2,JAK2,LOX,MAP2K6,MET,NCSTN,PIK3C3,PIK3R1,PIK3R3,RELA,RRAS2,STAT3,TCF4
Endoplasmic Reticulum Stress Pathway	5.01	0.333	ATF4,CALR,CASP3,CASP7,EIF2S1,HSPA5,XBP1
IL-6 Signaling	4.98	0.133	AKT2,CXCL8,FOS,IL1RN,IL6,IL6ST,JAK2,MAP2K6,MCL1,NFKBIA,PIK3C3,PIK3R1,PIK3R3,RELA,RRAS2,SOCS3,STAT3
Virus Entry via Endocytic Pathways	4.9	0.144	AP3S1,B2M,CD55,HLA-A,HLA-B,HLA-C,HLA-E,HLA-F,ITGA5,MR1,PIK3C3,PIK3R1,PIK3R3,PRKCD,RRAS2
Role of JAK1 and JAK3 in γc Cytokine Signaling	4.88	0.174	IL15,IL15RA,JAK2,PIK3C3,PIK3R1,PIK3R3,PTK2B,RRAS2,SOCS3,STAT1,STAT3,STAT6
ERK/MAPK Signaling	4.86	0.106	ATF4,CREB3,DUSP1,DUSP6,ELF1,FOS,H3-3A/H3-3B,ITGA5,MKNK1,PAK3,PIK3C3,PIK3R1,PIK3R3,PLA2G4A,PLA2G4C,PPP2R2A,PRKCD,PTK2B,RPS6KA5,RRAS2,STAT1,STAT3,VRK2
PD-1, PD-L1 cancer immunotherapy pathway	4.8	0.142	AKT2,B2M,CD274,HLA-A,HLA-B,HLA-C,HLA-E,HLA-F,JAK2,LATS2,MR1,PDCD1LG2,PIK3C3,PIK3R1,PIK3R3
p38 MAPK Signaling	4.75	0.133	ATF4,CREB3,DUSP1,FAS,H3-3A/H3-3B,IL1RN,IRAK4,MAP2K6,MAX,MKNK1,PLA2G4A,PLA2G4C,RPS6KA5,RPS6KC1,STAT1,TRADD
Endocannabinoid Cancer Inhibition Pathway	4.74	0.122	AKT2,ATF3,ATF4,CASP1,CASP3,CASP4,CASP7,CASP8,CCND3,CDKN1A,CREB3,MAP2K6,PIK3C3,PIK3R1,PIK3R3,SPTLC2,TCF4,VEGFC
Growth Hormone Signaling	4.74	0.169	FOS,IGFBP3,JAK2,PIK3C3,PIK3R1,PIK3R3,PRKCD,RPS6KA5,RPS6KC1,SOCS3,STAT1,STAT3
Th1 Pathway	4.66	0.131	APH1A,CD274,HLA-A,HLA-B,IL6,IRF1,JAK2,LGALS9,MAP2K6,NCSTN,PIK3C3,PIK3R1,PIK3R3,SOCS3,STAT1,STAT3
PEDF Signaling	4.66	0.155	AKT2,BDNF,CASP7,CASP8,CFLAR,FAS,NFKBIA,PIK3C3,PIK3R1,PIK3R3,RELA,RRAS2,TCF4
Oxytocin In Brain Signaling Pathway	4.5	0.107	AKT2,ATF4,CASP1,CREB3,GNB4,GNG11,GNG12,GNG5,IL6,NLRP3,OXTR,PIK3C3,PIK3R1,PIK3R3,PLA2G4A,PLA2G4C,PLAAT3,PLAAT4,PRDX6,PRKCD,RRAS2
MSP-RON Signaling In Cancer Cells Pathway	4.47	0.121	AKT2,ATF4,CREB3,ELF1,FOS,MET,NFKBIA,PIK3C3,PIK3R1,PIK3R3,PLAUR,PTK2B,RELA,RRAS2,STAT3,TCF4,VEGFC
Acute Phase Response Signaling	4.4	0.108	AKT2,C1R,FN1,FOS,IL1RN,IL6,IL6ST,JAK2,MAP2K6,NFKBIA,PIK3R1,PIK3R3,RELA,RIPK1,RRAS2,SERPINE1,SOCS3,STAT3,TCF4,TRADD
ILK Signaling	4.4	0.105	ACTN1,AKT2,ATF4,CASP3,CREB3,DSP,FERMT2,FN1,FOS,MAP2K6,MYO10,PIK3C3,PIK3R1,PIK3R3,PPP2R2A,RELA,RICTOR,RND3,RPS6KA5,TMSB10/TMSB4X,VEGFC
TREM1 Signaling	4.38	0.156	AKT2,CASP1,CXCL3,CXCL8,IL6,ITGA5,JAK2,NLRC5,NLRP3,RELA,STAT3,TLR3
Senescence Pathway	4.32	0.0906	AKT2,ATF3,BMPR2,CCND3,CDC27,CDKN1A,CDKN2A,CXCL8,ELF1,GADD45A,HBP1,IFNB1,IL6,IRF3,MAP2K6,MDM2,NBN,PIK3C3,PIK3R1,PIK3R3,PML,PPP2R2A,PPP3CC,RPS6KA5,RRAS2,SERPINE1,STING1
Cardiac Hypertrophy Signaling (Enhanced)	4.31	0.0755	ADRB2,AKT2,BMPR2,CAMK2D,CXCL8,DIAPH2,EDN1,EDNRA,FGF1,FGF2,FGF5,FGFR1,FZD4,GNB4,GNG11,GNG12,GNG5,HDAC9,IL15,IL15RA,IL6,IL6ST,ITGA5,JAK2,MAP2K6,MAP3K8,MKNK1,PDE4B,PIK3C3,PIK3R1,PIK3R3,PLCB4,PPP3CC,PRKCD,RCAN1,RELA,RPS6KA5,RRAS2,STAT3,TNFSF10,TNFSF13B
RANK Signaling in Osteoclasts	4.29	0.143	AKT2,BIRC2,BIRC3,FOS,MAP2K6,MAP3K8,NFKBIA,PIK3C3,PIK3R1,PIK3R3,PPP3CC,PTK2B,RELA
IL-3 Signaling	4.27	0.152	AKT2,FOS,JAK2,PIK3C3,PIK3R1,PIK3R3,PPP3CC,PRKCD,RRAS2,STAT1,STAT3,STAT6
FAT10 Signaling Pathway	4.26	0.179	NUB1,PSMA3,PSMA4,PSMA5,PSMB8,PSMB9,PSME1,PSME2,UBA6,UBE2Z
Osteoarthritis Pathway	4.25	0.0975	ATF4,BMPR2,CASP1,CASP3,CASP4,CASP7,CASP8,CREB3,CTNNA1,CXCL8,DKK1,FGF2,FGFR1,FN1,FZD4,ITGA5,NAMPT,RELA,S1PR3,SOX9,SPHK1,TCF4,VEGFC
IL-23 Signaling Pathway	4.21	0.196	AKT2,JAK2,NFKBIA,PIK3C3,PIK3R1,PIK3R3,RELA,SOCS3,STAT3
Sphingosine-1-phosphate Signaling	4.16	0.125	AKT2,ASAH2B,CASP1,CASP3,CASP4,CASP7,CASP8,PIK3C3,PIK3R1,PIK3R3,PLCB4,PTK2B,RND3,S1PR3,SPHK1
GM-CSF Signaling	4.1	0.157	AKT2,CAMK2D,JAK2,LYN,PIK3C3,PIK3R1,PIK3R3,PPP3CC,RRAS2,STAT1,STAT3
FLT3 Signaling in Hematopoietic Progenitor Cells	4.1	0.146	AKT2,ATF4,CREB3,PIK3C3,PIK3R1,PIK3R3,RPS6KA5,RRAS2,STAT1,STAT2,STAT3,STAT6
IL-8 Signaling	4.09	0.1	AKT2,ANGPT1,CCND3,CXCL8,FOS,GNB4,GNG11,GNG12,GNG5,IRAK4,MYL12B,NFKBIA,PIK3C3,PIK3R1,PIK3R3,PRKCD,PTK2B,RELA,RND3,RRAS2,VEGFC
Inflammasome pathway	4.07	0.3	CASP1,CASP8,CTSB,NEK7,NLRP3,PANX1
IL-15 Production	4.03	0.122	AXL,EPHA2,FGFR1,IFNB1,IL15,IL6,IRF1,IRF3,JAK2,LYN,MAP2K6,MET,PTK2B,RELA,STAT1
CXCR4 Signaling	3.94	0.107	AKT2,EGR1,FOS,GNB4,GNG11,GNG12,GNG5,LYN,MYL12A,MYL12B,PAK3,PIK3C3,PIK3R1,PIK3R3,PLCB4,PRKCD,RND3,RRAS2
ID1 Signaling Pathway	3.93	0.1	AKT2,ATF3,BMPR2,CDKN1A,CDKN2A,EGR1,FGF2,FGFR1,FN1,ID1,IL6,LYN,MDM2,PIK3C3,PIK3R1,PIK3R3,RRAS2,STAT3,TGM2,VEGFC
Prolactin Signaling	3.9	0.14	FOS,IRF1,JAK2,NMI,PIK3C3,PIK3R1,PIK3R3,PRKCD,RRAS2,SOCS3,STAT1,STAT3
Ephrin Receptor Signaling	3.84	0.0985	ADAM10,AKT2,ANGPT1,ARPC5,ATF4,CREB3,EPHA2,FGF1,GNB4,GNG11,GNG12,GNG5,GRINA,ITGA5,JAK2,PAK3,RRAS2,SDCBP,STAT3,VEGFC
Th1 and Th2 Activation Pathway	3.84	0.105	APH1A,BMPR2,CD274,HLA-A,HLA-B,IL6,IRF1,JAK2,LGALS9,MAP2K6,NCSTN,PIK3C3,PIK3R1,PIK3R3,SOCS3,STAT1,STAT3,STAT6
Inhibition of ARE-Mediated mRNA Degradation Pathway	3.71	0.106	AKT2,DCP1A,EXOSC9,PPP2R2A,PSMA3,PSMA4,PSMA5,PSMB8,PSMB9,PSME1,PSME2,TNFSF10,TNFSF13B,TNFSF18,XRN1,ZFP36,ZFP36L2
TNFR2 Signaling	3.71	0.219	BIRC2,BIRC3,FOS,NFKBIA,RELA,TNFAIP3,TRAF1
Induction of Apoptosis by HIV1	3.7	0.154	BIRC2,BIRC3,CASP3,CASP8,FAS,NFKBIA,RELA,RIPK1,TRADD,TRAF1
Endothelin-1 Signaling	3.7	0.099	CASP1,CASP3,CASP4,CASP7,CASP8,EDN1,EDNRA,FOS,PIK3C3,PIK3R1,PIK3R3,PLA2G4A,PLA2G4C,PLAAT3,PLAAT4,PLCB4,PRDX6,PRKCD,RRAS2
HGF Signaling	3.69	0.114	AKT2,CDKN1A,CDKN2A,ELF1,FOS,IL6,ITGA5,MAP3K8,MET,PIK3C3,PIK3R1,PIK3R3,PRKCD,RRAS2,STAT3
IGF-1 Signaling	3.68	0.125	AKT2,CCN1,FOS,IGFBP3,IGFBP6,IGFBP7,JAK2,PIK3C3,PIK3R1,PIK3R3,RRAS2,SOCS3,STAT3
Mouse Embryonic Stem Cell Pluripotency	3.68	0.125	AKT2,BMPR2,FZD4,ID1,ID3,IL6ST,JAK2,PIK3C3,PIK3R1,PIK3R3,RRAS2,STAT3,TCF4
Erythropoietin Signaling Pathway	3.68	0.102	AKT2,BIRC2,BIRC3,CXCL8,FOS,IL15,IL6,JAK2,MDM2,NFKBIA,PIK3C3,PIK3R1,PIK3R3,PRKCD,RELA,RRAS2,TNFSF10,TNFSF13B
Toll-like Receptor Signaling	3.66	0.141	EIF2AK2,FOS,IL1RN,IRAK4,MAP2K6,NFKBIA,RELA,TLR3,TNFAIP3,TRAF1,UBC
P2Y Purigenic Receptor Signaling Pathway	3.65	0.113	AKT2,ATF4,CREB3,FOS,GNB4,GNG11,GNG12,GNG5,PIK3C3,PIK3R1,PIK3R3,PLCB4,PRKCD,RELA,RRAS2
MSP-RON Signaling In Macrophages Pathway	3.64	0.118	ATF4,CREB3,ETV3,FOS,JAK2,NFKBIZ,PIK3C3,PIK3R1,PIK3R3,RELA,RRAS2,SOCS3,STAT1,STAT3
CD40 Signaling	3.59	0.149	FOS,MAP2K6,NFKBIA,PIK3C3,PIK3R1,PIK3R3,RELA,STAT3,TNFAIP3,TRAF1
IL-17A Signaling in Airway Cells	3.59	0.149	AKT2,CXCL3,IL6,JAK2,NFKBIA,PIK3C3,PIK3R1,PIK3R3,RELA,STAT3
Lymphotoxin β Receptor Signaling	3.59	0.164	AKT2,BIRC2,CASP3,NFKBIA,PIK3C3,PIK3R1,PIK3R3,RELA,TRAF1
Adipogenesis pathway	3.58	0.111	BMPR2,FGF1,FGF2,FGFR1,FZD4,HDAC9,MNAT1,NOCT,NR1D1,RPS6KC1,SAP130,SAP18,SOX9,TXNIP,XBP1
NAD Signaling Pathway	3.54	0.106	AKT2,FGF2,LDHA,NAMPT,NT5E,PARP10,PARP12,PARP14,PARP3,PARP4,PARP8,PARP9,PIK3C3,PIK3R1,PIK3R3,TNKS2
Role of JAK family kinases in IL-6-type Cytokine Signaling	3.49	0.24	IL6,IL6ST,JAK2,SOCS3,STAT1,STAT3
CNTF Signaling	3.47	0.158	IL6ST,JAK2,PIK3C3,PIK3R1,PIK3R3,RPS6KA5,RRAS2,STAT1,STAT3
Role of IL-17A in Arthritis	3.47	0.158	CCL5,CXCL3,CXCL8,MAP2K6,NFKBIA,PIK3C3,PIK3R1,PIK3R3,RELA
Role of MAPK Signaling in the Pathogenesis of Influenza	3.47	0.134	AKT2,CASP3,CCL5,IFNB1,MAP2K6,PLA2G4A,PLA2G4C,PLAAT3,PLAAT4,PRDX6,RRAS2
IL-9 Signaling	3.46	0.2	PIK3C3,PIK3R1,PIK3R3,RELA,SOCS3,STAT1,STAT3
Role of JAK1, JAK2 and TYK2 in Interferon Signaling	3.39	0.231	IFNB1,JAK2,RELA,STAT1,STAT2,STAT3
Pancreatic Adenocarcinoma Signaling	3.38	0.111	AKT2,BRCA2,CDKN1A,CDKN2A,HDAC9,JAK2,MDM2,PIK3C3,PIK3R1,PIK3R3,RELA,STAT1,STAT3,VEGFC
Endocannabinoid Developing Neuron Pathway	3.35	0.11	AKT2,ATF4,CREB3,GNB4,GNG11,GNG12,GNG5,MAP2K6,PAX6,PIK3C3,PIK3R1,PIK3R3,RRAS2,STAT3
Epithelial Adherens Junction Signaling	3.35	0.102	AKT2,ARPC5,BMPR2,CTNNA1,FGF1,FGFR1,LATS2,MET,MYL12A,MYL12B,NECTIN2,PAK3,PPP2R2A,RRAS2,TCF4,ZBTB33
Axonal Guidance Signaling	3.32	0.0707	ADAM10,ADAM17,ADAMTS1,ADAMTS12,AKT2,ARPC5,BDNF,EPHA2,ERAP2,FZD4,GNB4,GNG11,GNG12,GNG5,ITGA5,LNPEP,MET,MKNK1,MYL12A,MYL12B,PAK3,PIK3C3,PIK3R1,PIK3R3,PLCB4,PLXNA2,PPP3CC,PRKCD,RRAS2,SDCBP,SEMA3A,SEMA3C,SLIT2,SRGAP2,TUBB2A,VEGFC
Prostate Cancer Signaling	3.29	0.114	AKT2,ATF4,CDKN1A,CREB3,HDAC9,MDM2,NFKBIA,NKX3-1,PIK3C3,PIK3R1,PIK3R3,RELA,RRAS2
ERK5 Signaling	3.23	0.135	ATF4,CREB3,FOS,FOSL1,IL6ST,MAP3K8,RPS6KA5,RPS6KC1,RRAS2,SGK1
IL-13 Signaling Pathway	3.22	0.112	AKT2,DUSP1,FOSL2,JAK2,LYN,PIK3C3,PIK3R1,PIK3R3,PRKCD,SOCS3,STAT1,STAT3,STAT6
fMLP Signaling in Neutrophils	3.21	0.107	ARPC5,GNB4,GNG11,GNG12,GNG5,NFKBIA,PIK3C3,PIK3R1,PIK3R3,PLCB4,PPP3CC,PRKCD,RELA,RRAS2
Melanoma Signaling	3.18	0.16	AKT2,CDKN1A,CDKN2A,MDM2,PIK3C3,PIK3R1,PIK3R3,RRAS2
Hypoxia Signaling in the Cardiovascular System	3.14	0.132	ATF4,CREB3,EDN1,LDHA,MDM2,NFKBIA,UBE2D3,UBE2E1,UBE2L6,UBE2Z
Thrombopoietin Signaling	3.14	0.143	FOS,JAK2,PIK3C3,PIK3R1,PIK3R3,PRKCD,RRAS2,STAT1,STAT3
Unfolded protein response	3.12	0.122	ATF4,CALR,DNAJA1,DNAJA2,DNAJC1,DNAJC15,HSPA1A/HSPA1B,HSPA5,PDIA6,PPP1R15A,XBP1
Oxytocin Signaling Pathway	3.12	0.0816	AKT2,ATF4,CCL5,CREB3,CXCL8,FOS,GNB4,GNG11,GNG12,GNG5,IL6,MYO10,OXTR,PIK3C3,PIK3R1,PIK3R3,PLA2G4A,PLA2G4C,PLCB4,PPP3CC,PRKCD,RELA,RRAS2
Human Embryonic Stem Cell Pluripotency	3.09	0.0964	AKT2,BDNF,BMPR2,FGF2,FGFR1,FZD4,GNB4,GNG11,GNG12,GNG5,PIK3C3,PIK3R1,PIK3R3,S1PR3,SPHK1,TCF4
Angiopoietin Signaling	3.09	0.13	AKT2,ANGPT1,NFKBIA,PAK3,PIK3C3,PIK3R1,PIK3R3,RELA,RRAS2,TNIP1
HMGB1 Signaling	3.06	0.0958	AKT2,CXCL8,FOS,IL15,IL6,MAP2K6,PIK3C3,PIK3R1,PIK3R3,PLAT,RELA,RND3,RRAS2,SERPINE1,TNFSF10,TNFSF13B
IL-7 Signaling Pathway	3.05	0.128	AKT2,BCL6,CCND3,LYN,MCL1,MET,PIK3C3,PIK3R1,PIK3R3,STAT1
NF-κB Activation by Viruses	3.05	0.128	AKT2,EIF2AK2,NFKBIA,PIK3C3,PIK3R1,PIK3R3,PRKCD,RELA,RIPK1,RRAS2
VDR/RXR Activation	3.05	0.128	CCL5,CDKN1A,GADD45A,GTF2B,IGFBP3,IGFBP6,KLF4,NCOA2,NCOA3,PRKCD
Wound Healing Signaling Pathway	3.02	0.0833	BMPR2,CCL5,COL4A1,COL5A2,COL8A1,CXCL8,FGF2,FN1,FOS,IL15,IL1RN,IL6,JAK2,MAP2K6,NFKBIA,RRAS2,STAT1,TNFSF10,TNFSF13B,TRADD,VEGFC
Renin-Angiotensin Signaling	3.01	0.107	CCL5,FOS,JAK2,PAK3,PIK3C3,PIK3R1,PIK3R3,PRKCD,PTK2B,RELA,RRAS2,STAT1,STAT3
Colorectal Cancer Metastasis Signaling	2.99	0.0812	AKT2,CASP3,FOS,FZD4,GNB4,GNG11,GNG12,GNG5,IL6,IL6ST,JAK2,PIK3C3,PIK3R1,PIK3R3,RELA,RND3,RRAS2,STAT1,STAT3,TCF4,TLR3,VEGFC
Role of PI3K/AKT Signaling in the Pathogenesis of Influenza	2.99	0.136	AKT2,CCL5,IFNB1,IRF3,NFKBIA,PIK3C3,PIK3R1,PIK3R3,RELA
NRF2-mediated Oxidative Stress Response	2.97	0.0844	ATF4,CBR1,CYP2J2,DNAJA1,DNAJA2,DNAJC1,DNAJC15,FKBP5,FOS,FOSL1,GSTK1,GSTO1,JUNB,MAP2K6,PIK3C3,PIK3R1,PIK3R3,PPIB,PRKCD,RRAS2
Gαq Signaling	2.97	0.0941	AKT2,GNB4,GNG11,GNG12,GNG5,NFKBIA,PIK3C3,PIK3R1,PIK3R3,PLCB4,PPP3CC,PRKCD,PTK2B,RELA,RGS4,RND3
Glioma Signaling	2.94	0.105	AKT2,CAMK2D,CCND3,CDKN1A,CDKN2A,CDKN2D,HDAC9,MDM2,PIK3C3,PIK3R1,PIK3R3,PRKCD,RRAS2
BEX2 Signaling Pathway	2.92	0.123	AKT2,CDKN1A,LMO2,MAP2,NFKBIA,PPP2R2A,RELA,STAT3,TCF4,VEGFC
Small Cell Lung Cancer Signaling	2.89	0.115	AKT2,BIRC2,CCND3,HDAC9,MAX,NFKBIA,PIK3C3,PIK3R1,PIK3R3,RELA,TRAF1
Apelin Endothelial Signaling Pathway	2.89	0.0993	AKT2,ANGPT1,FOS,GNB4,GNG11,GNG12,GNG5,PIK3C3,PIK3R1,PIK3R3,PLCB4,PRKCD,RELA,RRAS2
SPINK1 General Cancer Pathway	2.85	0.13	AKT2,IL6,JAK2,MT2A,PIK3C3,PIK3R1,PIK3R3,RRAS2,STAT3
PI3K Signaling in B Lymphocytes	2.84	0.0979	AKT2,ATF3,ATF4,ATF5,CAMK2D,FOS,LYN,NFKBIA,PIK3R1,PLCB4,PLEKHA4,PPP3CC,RELA,RRAS2
GNRH Signaling	2.83	0.0885	ATF4,CAMK2D,CREB3,EGR1,FOS,GNB4,GNG11,GNG12,GNG5,MAP2K6,MAP3K8,PAK3,PLCB4,PRKCD,PTK2B,RELA,RRAS2
Aryl Hydrocarbon Receptor Signaling	2.83	0.0943	CCND3,CDKN1A,CDKN2A,FAS,FOS,GSTK1,GSTO1,IL6,MDM2,NCOA2,NCOA3,NCOA7,NR2F1,RELA,TGM2
Role of MAPK Signaling in Promoting the Pathogenesis of Influenza	2.81	0.106	ATP6V1A,ATP6V1B2,BECN1,CASP3,MAP2K6,NFKBIA,PLA2G4A,PLA2G4C,PLAAT3,PLAAT4,PRDX6,RRAS2
VEGF Family Ligand-Receptor Interactions	2.8	0.119	AKT2,FOS,PIK3C3,PIK3R1,PIK3R3,PLA2G4A,PLA2G4C,PRKCD,RRAS2,VEGFC
IL-10 Signaling	2.72	0.125	BLVRA,FOS,IL1RN,IL6,MAP2K6,NFKBIA,RELA,SOCS3,STAT3
PDGF Signaling	2.72	0.116	EIF2AK2,FOS,JAK2,PIK3C3,PIK3R1,PIK3R3,RRAS2,SPHK1,STAT1,STAT3
Amyotrophic Lateral Sclerosis Signaling	2.71	0.103	BIRC2,BIRC3,CASP1,CASP3,CASP7,GLUL,GRINA,PIK3C3,PIK3R1,PIK3R3,RNF19A,VEGFC
Bladder Cancer Signaling	2.71	0.103	CDKN1A,CDKN2A,CXCL8,FGF1,FGF2,FGF5,HDAC9,MDM2,RPS6KA5,RRAS2,THBS1,VEGFC
Tumoricidal Function of Hepatic Natural Killer Cells	2.69	0.208	CASP3,CASP7,CASP8,FAS,SRGN
Autophagy	2.69	0.0837	AKT2,ATF4,ATG12,BECN1,BNIP3,CREB3,FGF2,FOS,GABARAPL1,OPTN,PIK3C3,PIK3R1,PIK3R3,PPP2R2A,PPP3CC,RIPK1,RIPK2,STX17
iNOS Signaling	2.66	0.149	FOS,IRAK4,IRF1,JAK2,NFKBIA,RELA,STAT1
PFKFB4 Signaling Pathway	2.61	0.146	ATF4,CREB3,FGF2,HK2,MAP2K6,NCOA3,RPS6KA5
CCR3 Signaling in Eosinophils	2.61	0.0963	GNB4,GNG11,GNG12,GNG5,PAK3,PIK3C3,PIK3R1,PIK3R3,PLA2G4A,PLA2G4C,PLCB4,PRKCD,RRAS2
NGF Signaling	2.59	0.1	AKT2,ATF4,CREB3,MAP3K8,PIK3C3,PIK3R1,PIK3R3,PRKCD,RELA,RPS6KA5,RPS6KC1,RRAS2
Sperm Motility	2.59	0.0784	AXL,EPHA2,FGFR1,GNB4,GNG11,GNG12,GNG5,JAK2,LYN,MAP2K6,MET,PDE4B,PLA2G4A,PLA2G4C,PLAAT3,PLAAT4,PLCB4,PRDX6,PRKCD,PTK2B
Caveolar-mediated Endocytosis Signaling	2.59	0.12	B2M,CD55,HLA-A,HLA-B,HLA-C,HLA-E,HLA-F,ITGA5,MR1
IL-12 Signaling and Production in Macrophages	2.58	0.0956	AKT2,APOL1,FOS,IRF1,MAP3K8,NFKBIA,PIK3C3,PIK3R1,PIK3R3,PRKCD,RELA,STAT1,STAT6
Ceramide Signaling	2.57	0.111	AKT2,FOS,PIK3C3,PIK3R1,PIK3R3,PPP2R2A,RELA,RRAS2,S1PR3,SPHK1
IL-17 Signaling	2.55	0.0856	AKT2,CXCL3,CXCL8,FOS,IL15,IL6,JAK2,MAP2K6,PIK3C3,PIK3R1,PIK3R3,RELA,RRAS2,TNFSF10,TNFSF13B,VEGFC
Macropinocytosis Signaling	2.55	0.118	ANKFY1,CSF1,ITGA5,MET,PIK3C3,PIK3R1,PIK3R3,PRKCD,RRAS2
Acute Myeloid Leukemia Signaling	2.54	0.11	AKT2,MAP2K6,PIK3C3,PIK3R1,PIK3R3,PML,RELA,RRAS2,STAT3,TCF4
Role of NFAT in Cardiac Hypertrophy	2.54	0.0811	AKT2,CAMK2D,GNB4,GNG11,GNG12,GNG5,HDAC9,IL6,IL6ST,MAP2K6,PIK3C3,PIK3R1,PIK3R3,PLCB4,PPP3CC,PRKCD,RCAN1,RRAS2
Antiproliferative Role of Somatostatin Receptor 2	2.52	0.117	CDKN1A,GNB4,GNG11,GNG12,GNG5,PIK3C3,PIK3R1,PIK3R3,RRAS2
IL-17A Signaling in Gastric Cells	2.52	0.192	CCL5,CXCL11,CXCL8,FOS,RELA
Chronic Myeloid Leukemia Signaling	2.51	0.103	AKT2,CCND3,CDKN1A,CDKN2A,HDAC9,MDM2,PIK3C3,PIK3R1,PIK3R3,RELA,RRAS2
Neurotrophin/TRK Signaling	2.48	0.115	ATF4,BDNF,CREB3,FOS,MAP2K6,PIK3C3,PIK3R1,PIK3R3,RRAS2
Thrombin Signaling	2.48	0.08	AKT2,ARHGEF40,CAMK2D,F2RL2,GNB4,GNG11,GNG12,GNG5,MYL12A,MYL12B,PIK3C3,PIK3R1,PIK3R3,PLCB4,PRKCD,RELA,RND3,RRAS2
Opioid Signaling Pathway	2.46	0.075	AKT2,ATF4,CAMK2D,CREB3,FOS,GNB4,GNG11,GNG12,GNG5,GRINA,LYN,MAP2K6,NFKBIA,OGFR,PPP3CC,PRKCD,RGS20,RGS4,RPS6KA5,RRAS2,TCF4
Actin Cytoskeleton Signaling	2.44	0.0776	ACTN1,ARPC5,DIAPH2,EZR,FGF1,FGF2,FGF5,FN1,GNG12,ITGA5,MYL12A,MYL12B,MYO10,PAK3,PIK3C3,PIK3R1,PIK3R3,RRAS2,TMSB10/TMSB4X
Thyroid Cancer Signaling	2.44	0.114	AKT2,BDNF,CXCL8,FOS,PIK3C3,PIK3R1,PIK3R3,RRAS2,TCF4
Hereditary Breast Cancer Signaling	2.42	0.0915	AKT2,BRCA2,CCND3,CDKN1A,GADD45A,HDAC9,NBN,PIK3C3,PIK3R1,PIK3R3,RRAS2,SMARCA2,UBC
UVB-Induced MAPK Signaling	2.41	0.135	FOS,H3-3A/H3-3B,PIK3C3,PIK3R1,PIK3R3,PRKCD,RPS6KA5
Renal Cell Carcinoma Signaling	2.4	0.113	AKT2,FOS,MET,PAK3,PIK3C3,PIK3R1,PIK3R3,RRAS2,UBC
Pyridoxal 5'-phosphate Salvage Pathway	2.39	0.121	ADPGK,AKT2,EIF2AK2,MAP2K6,MAP3K8,PAK3,PRKCD,SGK1
Estrogen-Dependent Breast Cancer Signaling	2.37	0.111	AKT2,ATF4,CREB3,FOS,PIK3C3,PIK3R1,PIK3R3,RELA,RRAS2
Ascorbate Recycling (Cytosolic)	2.35	0.667	GLRX,GSTO1
Antioxidant Action of Vitamin C	2.35	0.0982	GLRX,GSTO1,JAK2,NFKBIA,PLA2G4A,PLA2G4C,PLAAT3,PLAAT4,PLCB4,PRDX6,RELA
ERBB4 Signaling	2.31	0.118	ADAM17,APH1A,NCSTN,PIK3C3,PIK3R1,PIK3R3,PRKCD,RRAS2
Role of p14/p19ARF in Tumor Suppression	2.31	0.172	CDKN2A,MDM2,PIK3C3,PIK3R1,PIK3R3
HOTAIR Regulatory Pathway	2.31	0.0859	AKT2,CDKN1A,H3-3A/H3-3B,IRF1,MDM2,MET,MTF2,NFKBIA,PIK3C3,PIK3R1,PIK3R3,RELA,STAT3,TCF4
EGF Signaling	2.27	0.127	AKT2,FOS,PIK3C3,PIK3R1,PIK3R3,STAT1,STAT3
Insulin Secretion Signaling Pathway	2.26	0.0733	ATF4,CAMK2D,CREB3,EIF2S1,JAK2,LYN,NAPA,PAIP1,PIK3C3,PIK3R1,PIK3R3,PLCB4,PRKCD,RPS6KA5,SNAP25,SPCS3,STAT1,STAT2,STAT3,STAT6
LPS-stimulated MAPK Signaling	2.23	0.106	FOS,MAP2K6,NFKBIA,PIK3C3,PIK3R1,PIK3R3,PRKCD,RELA,RRAS2
Estrogen Receptor Signaling	2.23	0.066	AKT2,ATF4,CDKN1A,CREB3,FBXO32,FOS,GNB4,GNG11,GNG12,GNG5,JAK2,MDK,MED13,MYL12A,MYL12B,NCOA2,NCOA3,PIK3C3,PIK3R1,PIK3R3,PLCB4,PRKCD,RELA,RRAS2,SDHA,THRAP3,VEGFC
Protein Kinase A Signaling	2.23	0.066	ATF4,CAMK2D,CDC27,CREB3,CREM,DUSP1,DUSP22,DUSP5,DUSP6,GNB4,GNG11,GNG12,GNG5,H3-3A/H3-3B,MYL12A,MYL12B,NFKBIA,PDE4B,PLCB4,PPP3CC,PRKCD,PTK2B,PTPRA,PTPRJ,PTPRK,RELA,TCF4
Oncostatin M Signaling	2.21	0.14	IL6ST,JAK2,MT2A,RRAS2,STAT1,STAT3
CD27 Signaling in Lymphocytes	2.18	0.123	CASP3,CASP8,FOS,MAP2K6,MAP3K8,NFKBIA,RELA
G Protein Signaling Mediated by Tubby	2.16	0.136	GNB4,GNG11,GNG12,GNG5,JAK2,PLCB4
G-Protein Coupled Receptor Signaling	2.14	0.0583	ADGRL4,ADRB2,AKT2,ATF4,C3AR1,CAMK2D,CREB3,DUSP1,DUSP6,EDNRA,F2RL2,FOS,FZD4,GNB4,GNG11,GNG12,GNG5,GPR180,GPRC5A,LATS2,MAP2K6,MAP3K8,MKNK1,MYL12A,MYL12B,NFKBIA,OXTR,PAK3,PDE4B,PIK3C3,PIK3R1,PIK3R3,PLCB4,PPP3CC,PTK2B,RELA,RGS4,RRAS2,S1PR3,SIX1,STAT3
Germ Cell-Sertoli Cell Junction Signaling	2.13	0.0819	ACTN1,CTNNA1,MAP2K6,MAP3K8,NECTIN2,PAK3,PIK3C3,PIK3R1,PIK3R3,RAB8B,RND3,RRAS2,TJP1,TUBB2A
Apoptosis Signaling	2.12	0.0962	BIRC2,BIRC3,CASP3,CASP7,CASP8,FAS,MCL1,NFKBIA,RELA,RRAS2
Production of Nitric Oxide and Reactive Oxygen Species in Macrophages	2.09	0.0785	AKT2,APOL1,FOS,IRF1,JAK2,MAP3K8,NFKBIA,PIK3C3,PIK3R1,PIK3R3,PPP2R2A,PRKCD,RELA,RND3,STAT1
WNT/β-catenin Signaling	2.09	0.0809	AKT2,BMPR2,CDKN2A,CSNK1G1,DKK1,DKK3,FZD4,MDM2,PPP2R2A,SFRP1,SOX9,TCF4,TLE4,UBC
HER-2 Signaling in Breast Cancer	2.09	0.0749	AKT2,CASP3,CASP7,CDKN1A,ELF1,FOS,LYN,MDM2,NFKBIA,PARD3,PIK3C3,PIK3R1,PIK3R3,PRKCD,RELA,RRAS2,STAT3
Telomerase Signaling	2.04	0.0935	AKT2,CDKN1A,ELF1,HDAC9,PIK3C3,PIK3R1,PIK3R3,PPP2R2A,RRAS2,TINF2
Ovarian Cancer Signaling	2.03	0.0823	AKT2,BRCA2,CDKN2A,EDN1,EDNRA,FZD4,HDAC9,PIK3C3,PIK3R1,PIK3R3,RRAS2,TCF4,VEGFC
Role of IL-17F in Allergic Inflammatory Airway Diseases	2.02	0.128	ATF4,CREB3,CXCL8,IL6,RELA,RPS6KA5
Leptin Signaling in Obesity	2.02	0.105	AKT2,JAK2,PIK3C3,PIK3R1,PIK3R3,PLCB4,SOCS3,STAT3
IL-2 Signaling	2.02	0.115	AKT2,FOS,PIK3C3,PIK3R1,PIK3R3,PTK2B,RRAS2
Circadian Rhythm Signaling	2.01	0.0706	ATF4,BDNF,CAMK2D,CREB3,GNB4,GNG11,GNG12,GNG5,GRINA,H3-3A/H3-3B,LYN,MAP2K6,MDM2,MKNK1,NR1D1,PLCB4,PRKCD,RPS6KA5,RRAS2
IL-4 Signaling	1.98	0.0968	AKT2,HLA-A,HLA-B,JAK2,PIK3C3,PIK3R1,PIK3R3,RRAS2,STAT6
Apelin Cardiac Fibroblast Signaling Pathway	1.95	0.174	AKT2,IL6,SERPINE1,SPHK1
ERBB Signaling	1.95	0.0957	BTC,FOS,MAP2K6,PAK3,PIK3C3,PIK3R1,PIK3R3,PRKCD,RRAS2
Fcγ Receptor-mediated Phagocytosis in Macrophages and Monocytes	1.95	0.0957	AKT2,ARPC5,EZR,FYB1,LYN,PIK3R1,PIK3R3,PRKCD,PTK2B
GP6 Signaling Pathway	1.95	0.0866	ADAM10,AKT2,COL4A1,COL5A2,COL8A1,FYB1,LYN,PIK3C3,PIK3R1,PIK3R3,PRKCD
PI3K/AKT Signaling	1.93	0.0754	AKT2,CDKN1A,IL15RA,IL6ST,ITGA5,JAK2,MAP3K8,MCL1,MDM2,NFKBIA,PIK3R1,PIK3R3,PPP2R2A,RELA,RRAS2
Aldosterone Signaling in Epithelial Cells	1.91	0.0793	DNAJA1,DNAJC1,DNAJC15,DUSP1,HSCB,HSPA1A/HSPA1B,HSPA5,PIK3C3,PIK3R1,PIK3R3,PLCB4,PRKCD,SGK1
FAT10 Cancer Signaling Pathway	1.89	0.12	AKT2,BMPR2,IL6,NFKBIA,RELA,STAT3
Role of BRCA1 in DNA Damage Response	1.89	0.1	ABRAXAS1,BRCA2,BRIP1,CDKN1A,GADD45A,NBN,SMARCA2,STAT1
IL-1 Signaling	1.89	0.0938	FOS,GNB4,GNG11,GNG12,GNG5,IRAK4,MAP2K6,NFKBIA,RELA
IL-22 Signaling	1.88	0.167	AKT2,SOCS3,STAT1,STAT3
Atherosclerosis Signaling	1.86	0.084	APOL1,CSF1,CXCL8,IL1RN,IL6,PLA2G4A,PLA2G4C,PLAAT3,PLAAT4,PRDX6,RELA
Salvage Pathways of Pyrimidine Ribonucleotides	1.84	0.0918	ADPGK,AKT2,APOBEC3F,EIF2AK2,MAP2K6,MAP3K8,PAK3,PRKCD,SGK1
RAR Activation	1.84	0.0735	AKT2,DUSP1,FOS,IGFBP3,JAK2,MNAT1,NR2F1,PIK3R1,PIK3R3,PML,PNRC1,PRKCD,RELA,SMARCA2,TNIP1
Gα12/13 Signaling	1.82	0.0827	AKT2,F2RL2,MYL12A,MYL12B,NFKBIA,PIK3C3,PIK3R1,PIK3R3,PTK2B,RELA,RRAS2
Semaphorin Neuronal Repulsive Signaling Pathway	1.81	0.0795	AKT2,ITGA5,MAP2K6,MYL12A,MYL12B,PAK3,PDE4B,PIK3C3,PIK3R1,PIK3R3,PLXNA2,SEMA3A
Docosahexaenoic Acid (DHA) Signaling	1.81	0.132	AKT2,CASP3,PIK3C3,PIK3R1,PIK3R3
IL-17A Signaling in Fibroblasts	1.81	0.132	FOS,IL6,NFKBIA,NFKBIZ,RELA
ATM Signaling	1.81	0.0909	ATF4,CDKN1A,CREB3,GADD45A,MDM2,NBN,NFKBIA,PPP2R2A,TLK2
VEGF Signaling	1.81	0.0909	ACTN1,AKT2,EIF2S1,PIK3C3,PIK3R1,PIK3R3,PTK2B,RRAS2,VEGFC
Cell Cycle: G1/S Checkpoint Regulation	1.78	0.103	CCND3,CDKN1A,CDKN2A,CDKN2D,HDAC9,MAX,MDM2
CLEAR Signaling Pathway	1.77	0.0667	AKT2,ATF4,ATP6V1A,ATP6V1B2,BECN1,BMPR2,BNIP3,CREB3,CTSB,FGF2,FGFR1,MID1,PML,PPP2R2A,PPP3CC,PRKCD,RRAGC,RRAS2,TLR3
Glioblastoma Multiforme Signaling	1.77	0.076	AKT2,CCND3,CDKN1A,CDKN2A,FZD4,MDM2,PIK3C3,PIK3R1,PIK3R3,PLCB4,PRKCD,RND3,RRAS2
Neuropathic Pain Signaling In Dorsal Horn Neurons	1.76	0.0891	BDNF,CAMK2D,FOS,GRINA,PIK3C3,PIK3R1,PIK3R3,PLCB4,PRKCD
Fc Epsilon RI Signaling	1.76	0.0847	AKT2,LYN,MAP2K6,PIK3C3,PIK3R1,PIK3R3,PLA2G4A,PLA2G4C,PRKCD,RRAS2
PAK Signaling	1.76	0.0847	CASP3,ITGA5,MYL12A,MYL12B,PAK3,PIK3C3,PIK3R1,PIK3R3,PTK2B,RRAS2
Role of Cytokines in Mediating Communication between Immune Cells	1.74	0.111	CXCL8,IFNB1,IFNL1,IL15,IL1RN,IL6
Relaxin Signaling	1.73	0.0774	AKT2,FOS,GNB4,GNG11,GNG12,GNG5,NFKBIA,PDE4B,PIK3C3,PIK3R1,PIK3R3,RELA
Th2 Pathway	1.73	0.0803	APH1A,BMPR2,HLA-A,HLA-B,JAK2,NCSTN,PIK3C3,PIK3R1,PIK3R3,SOCS3,STAT6
Signaling by Rho Family GTPases	1.73	0.0672	ARPC5,EZR,FOS,GNB4,GNG11,GNG12,GNG5,ITGA5,MYL12A,MYL12B,PAK3,PARD3,PIK3C3,PIK3R1,PIK3R3,PTK2B,RELA,RND3
Role of NANOG in Mammalian Embryonic Stem Cell Pluripotency	1.72	0.0833	AKT2,BMPR2,FZD4,IL6ST,JAK2,PIK3C3,PIK3R1,PIK3R3,RRAS2,STAT3
Telomere Extension by Telomerase	1.72	0.2	NBN,TINF2,TNKS2
Reelin Signaling in Neurons	1.69	0.0791	AKT2,ARHGEF40,ARPC5,CAMK2D,GRINA,ITGA5,LYN,MAP2K6,PIK3C3,PIK3R1,PIK3R3
Integrin Signaling	1.69	0.0704	ACTN1,AKT2,ARHGAP5,ARPC5,ASAP1,ITGA5,MYL12A,MYL12B,NEDD9,PAK3,PIK3C3,PIK3R1,PIK3R3,RND3,RRAS2
CSDE1 Signaling Pathway	1.67	0.107	AKT2,CCND3,DCP1A,FN1,FOS,PAIP1
Sirtuin Signaling Pathway	1.67	0.0651	ADAM10,ATG12,BECN1,CXCL8,DUSP6,GABARAPL1,GADD45A,GLUD1,H3-3A/H3-3B,LDHA,NAMPT,NBN,PGAM1,RELA,SDHA,SMARCA5,STAT3,TOMM7,TSPO
Adrenomedullin signaling pathway	1.61	0.0704	AKT2,CASP3,CFH,FOS,IL1RN,MAP2K6,MAX,PIK3C3,PIK3R1,PIK3R3,PLCB4,PTK2B,RELA,RRAS2
B Cell Activating Factor Signaling	1.6	0.116	FOS,NFKBIA,RELA,TNFSF13B,TRAF1
MIF Regulation of Innate Immunity	1.56	0.114	FOS,NFKBIA,PLA2G4A,PLA2G4C,RELA
14-3-3-mediated Signaling	1.56	0.0787	AKT2,FOS,PIK3C3,PIK3R1,PIK3R3,PLCB4,PRKCD,RRAS2,SRPK2,TUBB2A
Cardiac Hypertrophy Signaling	1.55	0.0651	ADRB2,GNB4,GNG11,GNG12,GNG5,IL6,MAP2K6,MAP3K8,MYL12A,MYL12B,PIK3C3,PIK3R1,PIK3R3,PLCB4,PPP3CC,RND3,RRAS2
Endometrial Cancer Signaling	1.53	0.1	AKT2,CTNNA1,PIK3C3,PIK3R1,PIK3R3,RRAS2
EIF2 Signaling	1.52	0.067	AKT2,ATF3,ATF4,ATF5,EIF2AK2,EIF2S1,EIF3M,HSPA5,PAIP1,PIK3C3,PIK3R1,PIK3R3,PPP1R15A,RRAS2,WARS1
AMPK Signaling	1.51	0.0656	ADRB2,AKT2,ATF4,CDKN1A,CREB3,GNB4,GNG11,GNG12,GNG5,PIK3C3,PIK3R1,PIK3R3,PPM1K,PPP2R2A,SMARCA2,TBC1D1
Non-Small Cell Lung Cancer Signaling	1.51	0.0851	AKT2,CCND3,CDKN2A,HDAC9,PIK3C3,PIK3R1,PIK3R3,RRAS2
Androgen Signaling	1.47	0.071	CALR,GNB4,GNG11,GNG12,GNG5,GTF2B,GTF2F1,H3-3A/H3-3B,MNAT1,NCOA2,PRKCD,RELA
p70S6K Signaling	1.46	0.0758	AKT2,F2RL2,LYN,PIK3C3,PIK3R1,PIK3R3,PLCB4,PPP2R2A,PRKCD,RRAS2
Ephrin A Signaling	1.45	0.106	ADAM10,EPHA2,PIK3C3,PIK3R1,PIK3R3
Melanocyte Development and Pigmentation Signaling	1.42	0.0816	ATF4,CREB3,PIK3C3,PIK3R1,PIK3R3,RPS6KA5,RPS6KC1,RRAS2
STAT3 Pathway	1.41	0.0741	BMPR2,CDKN1A,FGF2,FGFR1,IL15RA,IL6ST,JAK2,RRAS2,SOCS3,STAT3
Glutamine Biosynthesis I	1.41	1	GLUL
Apelin Muscle Signaling Pathway	1.41	0.104	AKT2,GNB4,GNG11,GNG12,GNG5
Apelin Cardiomyocyte Signaling Pathway	1.4	0.0808	AKT2,MYL12A,MYL12B,PIK3C3,PIK3R1,PIK3R3,PLCB4,PRKCD
Airway Pathology in Chronic Obstructive Pulmonary Disease	1.38	0.0763	CXCL3,CXCL8,FGF1,FGF2,FGF5,IL15,IL6,TNFSF10,TNFSF13B
Inhibition of Angiogenesis by TSP1	1.37	0.118	AKT2,CASP3,CD47,THBS1
Role of JAK2 in Hormone-like Cytokine Signaling	1.37	0.118	JAK2,SOCS3,STAT1,STAT3
Glutamate Receptor Signaling	1.36	0.0909	GLUL,GNB4,GNG11,GNG12,GNG5,GRINA
Cholecystokinin/Gastrin-mediated Signaling	1.36	0.0756	CREM,FOS,IL1RN,MAP2K6,PLCB4,PRKCD,PTK2B,RND3,RRAS2
Cell Cycle: G2/M DNA Damage Checkpoint Regulation	1.35	0.1	CDKN1A,CDKN2A,GADD45A,MDM2,TRIP12
RAC Signaling	1.35	0.0725	ARPC5,ITGA5,PAK3,PARD3,PIK3C3,PIK3R1,PIK3R3,PTK2B,RELA,RRAS2
TR/RXR Activation	1.34	0.0833	AKT2,MDM2,NCOA2,NCOA3,PIK3C3,PIK3R1,PIK3R3
Pathogenesis of Multiple Sclerosis	1.34	0.222	CCL5,CXCL11
Phospholipases	1.33	0.0896	PLA2G4A,PLA2G4C,PLAAT3,PLAAT4,PLCB4,PRDX6
Coagulation System	1.33	0.114	PLAT,PLAUR,SERPINE1,TFPI
Regulation of eIF4 and p70S6K Signaling	1.31	0.067	AKT2,EIF2S1,EIF3M,ITGA5,MKNK1,PAIP1,PAIP2,PIK3C3,PIK3R1,PIK3R3,PPP2R2A,RRAS2
Sumoylation Pathway	1.31	0.0777	FAS,FOS,ISG20,MDM2,NFKBIA,PML,RND3,SP100
MIF-mediated Glucocorticoid Regulation	1.3	0.111	NFKBIA,PLA2G4A,PLA2G4C,RELA
Xenobiotic Metabolism General Signaling Pathway	1.27	0.0699	AKT2,GSTK1,GSTO1,MAP2K6,MAP3K8,PIK3C3,PIK3R1,PIK3R3,PRKCD,RRAS2
Regulation Of The Epithelial Mesenchymal Transition In Development Pathway	1.27	0.0805	ADAM17,APH1A,FZD4,LOX,NCSTN,RELA,TCF4
Complement System	1.26	0.108	C1R,C3AR1,CD55,CFH
Notch Signaling	1.22	0.105	ADAM17,APH1A,HES7,NCSTN
Paxillin Signaling	1.21	0.0741	ACTN1,ITGA5,PAK3,PIK3C3,PIK3R1,PIK3R3,PTK2B,RRAS2
3-phosphoinositide Biosynthesis	1.19	0.0625	DUSP1,DUSP5,DUSP6,NOCT,PI4K2B,PIK3C3,PIK3R1,PIK3R3,PPM1K,PPP2R2A,PPP3CC,PTPRJ,SOCS3
Glioma Invasiveness Signaling	1.18	0.0822	PIK3C3,PIK3R1,PIK3R3,PLAUR,RND3,RRAS2
PTEN Signaling	1.15	0.0667	AKT2,BMPR2,CASP3,CDKN1A,FGFR1,ITGA5,PIK3R1,PIK3R3,RELA,RRAS2
Ferroptosis Signaling Pathway	1.13	0.0682	ATF4,BECN1,CDKN1A,CTSB,EMP1,GCH1,RRAS2,SAT1,STAT3
Synaptogenesis Signaling Pathway	1.13	0.0568	AKT2,ARPC5,ATF4,BDNF,CAMK2D,CREB3,EPHA2,GRINA,LYN,NAPA,NLGN2,PIK3C3,PIK3R1,PIK3R3,PRKCD,RRAS2,SNAP25,THBS1
mTOR Signaling	1.13	0.0613	AKT2,EIF3M,PIK3C3,PIK3R1,PIK3R3,PPP2R2A,PRKCD,RICTOR,RND3,RPS6KA5,RPS6KC1,RRAS2,VEGFC
Glutamate Biosynthesis II	1.12	0.5	GLUD1
Glutamate Degradation X	1.12	0.5	GLUD1
L-DOPA Degradation	1.12	0.5	COMT
UDP-D-xylose and UDP-D-glucuronate Biosynthesis	1.12	0.5	UXS1
Cancer Drug Resistance By Drug Efflux	1.12	0.0862	AKT2,MDM2,PIK3R1,PIK3R3,RRAS2
MSP-RON Signaling Pathway	1.12	0.0862	CSF1,JAK2,PIK3C3,PIK3R1,PIK3R3
Polyamine Regulation in Colon Cancer	1.12	0.0862	AKT2,FOS,MAP2K6,SAT1,TCF4
DNA Methylation and Transcriptional Repression Signaling	1.12	0.0976	ARID4B,H3-3A/H3-3B,SAP130,SAP18
Hematopoiesis from Multipotent Stem Cells	1.11	0.167	CSF1,IL15
Type II Diabetes Mellitus Signaling	1.11	0.0654	AKT2,NFKBIA,PIK3C3,PIK3R1,PIK3R3,PKM,PRKCD,RELA,SOCS3,TRADD
Systemic Lupus Erythematosus In B Cell Signaling Pathway	1.09	0.0498	AKT2,CCND3,CXCL8,FOS,IFIH1,IFIT2,IFIT3,IFNB1,IL15,IL6,IL6ST,IRAK4,IRF3,IRF7,ISG15,ISG20,JAK2,LYN,MCL1,PIK3C3,PIK3R1,PIK3R3,PLAAT4,PPP3CC,PRKCD,RASGRP3,RELA,RRAS2,STAT1,STAT2,STAT3,STING1,TLR3,TNFSF10,TNFSF13B,TRAF1
TGF-β Signaling	1.09	0.0729	BMPR2,FOS,IRF7,MAP2K6,RRAS2,SERPINE1,TGIF1
PPARα/RXRα Activation	1.09	0.0615	BMPR2,GPD2,HELZ2,IL6,JAK2,MAP2K6,NCOA3,NFKBIA,NR2F1,PLCB4,RELA,RRAS2
April Mediated Signaling	1.09	0.0952	FOS,NFKBIA,RELA,TRAF1
Superpathway of Inositol Phosphate Compounds	1.08	0.0591	DUSP1,DUSP5,DUSP6,NOCT,PI4K2B,PIK3C3,PIK3R1,PIK3R3,PLCB4,PPM1K,PPP2R2A,PPP3CC,PTPRJ,SOCS3
GADD45 Signaling	1.07	0.0833	CCND3,CDKN1A,GADD45A,MAP2K6,RELA
Role of WNT/GSK-3β Signaling in the Pathogenesis of Influenza	1.07	0.0769	CSNK1G1,FZD4,IFNB1,NCOA2,NCOA3,TCF4
Neuregulin Signaling	1.06	0.0684	ADAM17,AKT2,BTC,ITGA5,PIK3R1,PIK3R3,PRKCD,RRAS2
NAD Salvage Pathway II	1.06	0.111	ACP2,NT5C3A,NT5E
Guanosine Nucleotides Degradation III	1.05	0.154	NT5C3A,NT5E
UDP-N-acetyl-D-galactosamine Biosynthesis II	1.05	0.154	HK2,UAP1
Breast Cancer Regulation by Stathmin1	1.04	0.0505	ADGRL4,ADRB2,ATF4,C3AR1,CAMK2D,CCND3,CREB3,EDNRA,F2RL2,FGF2,FZD4,GNB4,GNG11,GNG12,GNG5,GPR180,GPRC5A,OXTR,PIK3C3,PIK3R1,PIK3R3,PLCB4,PPP2R2A,PRKCD,RRAS2,S1PR3,STAT3,TUBB2A,UHMK1,VEGFC
Tight Junction Signaling	1.04	0.0618	AKT2,CTNNA1,F2RL2,FOS,MYO10,NAPA,NECTIN2,PPP2R2A,RELA,SNAP25,TJP1
Semaphorin Signaling in Neurons	1.03	0.0806	MET,PAK3,PLXNA2,RND3,SEMA3A
eNOS Signaling	1.03	0.0629	AKT2,CASP3,CASP8,HSPA1A/HSPA1B,HSPA5,PIK3C3,PIK3R1,PIK3R3,PRKCD,VEGFC
Systemic Lupus Erythematosus In T Cell Signaling Pathway	1.03	0.0499	AKT2,ATF4,B2M,BCL6,CASP1,CASP3,CASP4,CASP7,CASP8,CREB3,CREM,ELF1,EZR,FAS,FOS,GADD45A,HLA-A,HLA-B,HLA-C,HLA-E,HLA-F,IL6,MAP2K6,PIK3C3,PIK3R1,PIK3R3,PPP2R2A,PPP3CC,RND3,RRAS2,S1PR3,STAT3
Chemokine Signaling	1.03	0.075	CAMK2D,CCL5,FOS,PLCB4,PTK2B,RRAS2
Glutathione Redox Reactions I	1.02	0.107	GPX8,GSTK1,PRDX6
Phagosome Formation	0.999	0.0492	ADGRL4,ADRB2,AKT2,ARPC5,C3AR1,EDNRA,F2RL2,FN1,FZD4,GPR180,GPRC5A,ITGA5,LYN,MAP2K6,MYL12A,MYL12B,MYO10,OXTR,PAK3,PIK3C3,PIK3R1,PIK3R3,PLA2G4A,PLA2G4C,PLAAT3,PLAAT4,PRDX6,PRKCD,PTK2B,RRAS2,S1PR3,SAP130,SPHK1,TLR3
DNA Double-Strand Break Repair by Homologous Recombination	0.992	0.143	BRCA2,NBN
Role of IL-17A in Psoriasis	0.992	0.143	CXCL3,CXCL8
Urate Biosynthesis/Inosine 5'-phosphate Degradation	0.992	0.143	NT5C3A,NT5E
Apelin Pancreas Signaling Pathway	0.982	0.087	PIK3C3,PIK3R1,PIK3R3,RELA
ERB2-ERBB3 Signaling	0.959	0.0769	PIK3C3,PIK3R1,PIK3R3,RRAS2,STAT3
Cyclins and Cell Cycle Regulation	0.957	0.0714	CCND3,CDKN1A,CDKN2A,CDKN2D,HDAC9,PPP2R2A
Glycerol-3-phosphate Shuttle	0.948	0.333	GPD2
S-adenosyl-L-methionine Biosynthesis	0.948	0.333	MAT2B
Tetrahydrobiopterin Biosynthesis I	0.948	0.333	GCH1
Tetrahydrobiopterin Biosynthesis II	0.948	0.333	GCH1
Thymine Degradation	0.948	0.333	DPYD
Uracil Degradation II (Reductive)	0.948	0.333	DPYD
HIPPO signaling	0.939	0.0706	DLG3,LATS2,MOB1A,PARD3,PPP2R2A,TEAD1
WNT/Ca+ pathway	0.938	0.0758	ATF4,CREB3,FZD4,PLCB4,RELA
Eicosanoid Signaling	0.898	0.0735	PLA2G4A,PLA2G4C,PLAAT3,PLAAT4,PRDX6
Remodeling of Epithelial Adherens Junctions	0.898	0.0735	ACTN1,ARPC5,CTNNA1,MET,TUBB2A
Adenosine Nucleotides Degradation II	0.894	0.125	NT5C3A,NT5E
Chondroitin Sulfate Degradation (Metazoa)	0.894	0.125	HEXD,OGA
Granzyme B Signaling	0.894	0.125	CASP3,CASP8
cAMP-mediated signaling	0.878	0.0553	ADRB2,ATF4,CAMK2D,CREB3,CREM,DUSP1,DUSP6,PDE4B,PKIB,PPP3CC,RGS4,S1PR3,STAT3
G Beta Gamma Signaling	0.877	0.062	AKT2,CAV2,GNB4,GNG11,GNG12,GNG5,PRKCD,RRAS2
Regulation of Cellular Mechanics by Calpain Protease	0.87	0.0674	ACTN1,CAST,CCND3,EZR,ITGA5,RRAS2
RHOGDI Signaling	0.861	0.0558	ARHGAP5,ARPC5,EZR,GNB4,GNG11,GNG12,GNG5,ITGA5,MYL12A,MYL12B,PAK3,RND3
Dermatan Sulfate Degradation (Metazoa)	0.851	0.118	HEXD,OGA
RAN Signaling	0.851	0.118	KPNA1,KPNA6
Synaptic Long Term Potentiation	0.85	0.0611	ATF4,CAMK2D,CREB3,GRINA,PLCB4,PPP3CC,PRKCD,RRAS2
Factors Promoting Cardiogenesis in Vertebrates	0.837	0.0588	ATF4,BMPR2,CAMK2D,CREB3,DKK1,FZD4,PLCB4,PRKCD,TCF4
4-1BB Signaling in T Lymphocytes	0.835	0.0882	NFKBIA,RELA,TRAF1
Glutathione Redox Reactions II	0.832	0.25	GLRX
Heme Degradation	0.832	0.25	BLVRA
N-acetylglucosamine Degradation II	0.832	0.25	NAGK
Spermine and Spermidine Degradation I	0.832	0.25	SAT1
Gap Junction Signaling	0.814	0.0556	AKT2,CSNK1G1,PIK3C3,PIK3R1,PIK3R3,PLCB4,PPP3CC,PRKCD,RRAS2,TJP1,TUBB2A
Differential Regulation of Cytokine Production in Macrophages and T Helper Cells by IL-17A and IL-17F	0.81	0.111	CCL5,IL6
Pulmonary Healing Signaling Pathway	0.803	0.0553	BMPR2,FGFR1,FZD4,LYN,NFKBIA,PRKCD,RRAS2,STAT3,TCF4,THBS1,VEGFC
Transcriptional Regulatory Network in Embryonic Stem Cells	0.797	0.0741	H3-3A/H3-3B,PAX6,SKIL,STAT3
Purine Nucleotides Degradation II (Aerobic)	0.773	0.105	NT5C3A,NT5E
Cell Cycle Regulation by BTG Family Proteins	0.758	0.0811	BTG1,NOCT,PPP2R2A
GDNF Family Ligand-Receptor Interactions	0.755	0.0658	FOS,PIK3C3,PIK3R1,PIK3R3,RRAS2
Arsenate Detoxification I (Glutaredoxin)	0.743	0.2	GSTO1
CMP-N-acetylneuraminate Biosynthesis I (Eukaryotes)	0.743	0.2	NAGK
Galactose Degradation I (Leloir Pathway)	0.743	0.2	GALM
Myo-inositol Biosynthesis	0.743	0.2	IMPA1
Gαi Signaling	0.739	0.0571	GNB4,GNG11,GNG12,GNG5,RGS4,RRAS2,S1PR3,STAT3
Insulin Receptor Signaling	0.739	0.0571	AKT2,JAK2,PIK3C3,PIK3R1,PIK3R3,RRAS2,SGK1,SOCS3
Role of CHK Proteins in Cell Cycle Checkpoint Control	0.738	0.0702	CDKN1A,NBN,PPP2R2A,TLK2
Neuroprotective Role of THOP1 in Alzheimer's Disease	0.722	0.0583	C1R,HLA-A,HLA-B,HLA-C,HLA-E,HLA-F,PRSS23
Inhibition of Matrix Metalloproteases	0.711	0.0769	ADAM10,ADAM17,TFPI2
CREB Signaling in Neurons	0.688	0.0462	ADGRL4,ADRB2,AKT2,ATF4,BMPR2,C3AR1,CAMK2D,CREB3,EDNRA,F2RL2,FGF2,FGFR1,FZD4,GNB4,GNG11,GNG12,GNG5,GPR180,GPRC5A,GTF2B,OXTR,PIK3C3,PIK3R1,PIK3R3,PLCB4,PRKCD,RRAS2,S1PR3
RHOA Signaling	0.674	0.0565	ARHGAP5,ARPC5,EZR,MYL12A,MYL12B,PTK2B,RND3
Arginine Biosynthesis IV	0.672	0.167	GLUD1
Chondroitin and Dermatan Biosynthesis	0.672	0.167	CHSY3
Glycerol Degradation I	0.672	0.167	GPD2
NAD Biosynthesis III	0.672	0.167	NAMPT
Pyruvate Fermentation to Lactate	0.672	0.167	LDHA
Rapoport-Luebering Glycolytic Shunt	0.672	0.167	PGAM1
Tryptophan Degradation to 2-amino-3-carboxymuconate Semialdehyde	0.672	0.167	IDO1
UDP-N-acetyl-D-glucosamine Biosynthesis II	0.672	0.167	UAP1
Zymosterol Biosynthesis	0.672	0.167	LBR
Hepatic Cholestasis	0.668	0.0524	CXCL8,IL15,IL1RN,IL6,IRAK4,NFKBIA,PRKCD,RELA,TNFSF10,TNFSF13B
Mechanisms of Viral Exit from Host Cells	0.668	0.0732	PRKCD,SH3GLB1,VPS25
Agranulocyte Adhesion and Diapedesis	0.664	0.0514	CCL5,CXCL11,CXCL16,CXCL2,CXCL3,CXCL8,EZR,FN1,IL1RN,ITGA5,MYO10
Gαs Signaling	0.663	0.056	ADRB2,ATF4,CREB3,GNB4,GNG11,GNG12,GNG5
Vitamin-C Transport	0.646	0.087	GLRX,GSTO1
Synaptic Long Term Depression	0.632	0.0513	LYN,PLA2G4A,PLA2G4C,PLAAT3,PLAAT4,PLCB4,PPP2R2A,PRDX6,PRKCD,RRAS2
FcγRIIB Signaling in B Lymphocytes	0.623	0.0588	LYN,PIK3C3,PIK3R1,PIK3R3,RRAS2
PPAR Signaling	0.619	0.0561	FOS,IL1RN,NFKBIA,NR2F1,RELA,RRAS2
Ceramide Biosynthesis	0.614	0.143	SPTLC2
Ceramide Degradation	0.614	0.143	ASAH2B
Trehalose Degradation II (Trehalase)	0.614	0.143	HK2
Xenobiotic Metabolism Signaling	0.61	0.0483	CAMK2D,CES2,GSTK1,GSTO1,IL6,MAP2K6,MAP3K8,PIK3C3,PIK3R1,PIK3R3,PPP2R2A,PRKCD,RELA,RRAS2
D-myo-inositol-5-phosphate Metabolism	0.607	0.0505	DUSP1,DUSP5,DUSP6,NOCT,PLCB4,PPM1K,PPP2R2A,PPP3CC,PTPRJ,SOCS3
α-Adrenergic Signaling	0.607	0.0556	GNB4,GNG11,GNG12,GNG5,PRKCD,RRAS2
PXR/RXR Activation	0.604	0.0615	AKT2,CES2,IL6,RELA
Xenobiotic Metabolism AHR Signaling Pathway	0.597	0.0575	GSTK1,GSTO1,IL6,NCOA2,RELA
Coronavirus Replication Pathway	0.591	0.0667	IFITM2,IFITM3,TUBB2A
Role of OCT4 in Mammalian Embryonic Stem Cell Pluripotency	0.573	0.0652	NR2F1,SH3GLB1,TDRD7
Apelin Liver Signaling Pathway	0.568	0.0769	EDN1,FAS
D-myo-inositol (1,4,5)-Trisphosphate Biosynthesis	0.568	0.0769	PI4K2B,PLCB4
nNOS Signaling in Neurons	0.556	0.0638	GRINA,PPP3CC,PRKCD
D-myo-inositol (1,4,5,6)-Tetrakisphosphate Biosynthesis	0.549	0.0495	DUSP1,DUSP5,DUSP6,NOCT,PPM1K,PPP2R2A,PPP3CC,PTPRJ,SOCS3
D-myo-inositol (3,4,5,6)-tetrakisphosphate Biosynthesis	0.549	0.0495	DUSP1,DUSP5,DUSP6,NOCT,PPM1K,PPP2R2A,PPP3CC,PTPRJ,SOCS3
Glycolysis I	0.546	0.0741	PGAM1,PKM
Sertoli Cell-Sertoli Cell Junction Signaling	0.543	0.0485	ACTN1,AKT2,CTNNA1,ITGA5,MAP3K8,NECTIN2,RAB8B,RRAS2,TJP1,TUBB2A
Dopamine-DARPP32 Feedback in cAMP Signaling	0.533	0.0489	ATF4,CREB3,CREM,CSNK1G1,GRINA,PLCB4,PPP2R2A,PPP3CC,PRKCD
Iron homeostasis signaling pathway	0.522	0.0504	ATP6V1A,ATP6V1B2,BMPR2,HSCB,IL6,JAK2,STAT3
Regulation of Actin-based Motility by Rho	0.522	0.0517	ARPC5,ITGA5,MYL12A,MYL12B,PAK3,RND3
Phosphatidylethanolamine Biosynthesis II	0.521	0.111	ETNK1
Sphingosine and Sphingosine-1-phosphate Metabolism	0.521	0.111	ASAH2B
Ephrin B Signaling	0.509	0.0556	GNB4,GNG11,GNG12,GNG5
Melatonin Signaling	0.509	0.0556	CAMK2D,MAP2K6,PLCB4,PRKCD
Assembly of RNA Polymerase II Complex	0.508	0.06	GTF2B,GTF2F1,MNAT1
Amyloid Processing	0.493	0.0588	AKT2,APH1A,NCSTN
UVC-Induced MAPK Signaling	0.493	0.0588	FOS,PRKCD,RRAS2
Nitric Oxide Signaling in the Cardiovascular System	0.484	0.05	AKT2,PIK3C3,PIK3R1,PIK3R3,PRKCD,VEGFC
Leukocyte Extravasation Signaling	0.466	0.0466	ACTN1,ARHGAP5,CTNNA1,EZR,PIK3C3,PIK3R1,PIK3R3,PRKCD,PTK2B
Calcium Signaling	0.459	0.0459	ATF4,CALR,CAMK2D,CREB3,GRINA,HDAC9,MYO10,PPP3CC,RCAN1,TRPC4
3-phosphoinositide Degradation	0.459	0.0464	DUSP1,DUSP5,DUSP6,NOCT,PPM1K,PPP2R2A,PPP3CC,PTPRJ,SOCS3
LXR/RXR Activation	0.457	0.0488	APOL1,IL1RN,IL6,IRF3,RELA,TLR3
GDP-glucose Biosynthesis	0.45	0.0909	HK2
Sucrose Degradation V (Mammalian)	0.45	0.0909	GALM
Endocannabinoid Neuronal Synapse Pathway	0.439	0.047	GNB4,GNG11,GNG12,GNG5,GRINA,PLCB4,PPP3CC
Maturity Onset Diabetes of Young (MODY) Signaling	0.429	0.0506	APOL1,APOL2,APOL3,APOL6
Corticotropin Releasing Hormone Signaling	0.424	0.0464	ARPC5,ATF4,BDNF,CREB3,FOS,NR4A1,PRKCD
Glucose and Glucose-1-phosphate Degradation	0.42	0.0833	HK2
Heparan Sulfate Biosynthesis (Late Stages)	0.409	0.0494	CES2,EXT1,EXTL2,PRDX6
Cholesterol Biosynthesis I	0.393	0.0769	LBR
Cholesterol Biosynthesis II (via 24,25-dihydrolanosterol)	0.393	0.0769	LBR
Cholesterol Biosynthesis III (via Desmosterol)	0.393	0.0769	LBR
NAD Phosphorylation and Dephosphorylation	0.393	0.0769	ACP2
NAD biosynthesis II (from tryptophan)	0.393	0.0769	IDO1
PCP (Planar Cell Polarity) Pathway	0.379	0.05	FZD4,JUNB,RSPO3
Glutathione-mediated Detoxification	0.37	0.0541	GSTK1,GSTO1
DNA Double-Strand Break Repair by Non-Homologous End Joining	0.369	0.0714	NBN
BMP signaling pathway	0.353	0.046	BMPR2,FST,RELA,RRAS2
Heparan Sulfate Biosynthesis	0.345	0.0455	CES2,EXT1,EXTL2,PRDX6
T Cell Exhaustion Signaling Pathway	0.344	0.0406	AKT2,BCL6,BMPR2,CD274,FOS,FOXP1,HLA-A,HLA-B,HLA-C,HLA-E,HLA-F,IL6,JAK2,LGALS9,PDCD1LG2,PIK3C3,PIK3R1,PIK3R3,PPP2R2A,RRAS2,STAT1,STAT2,STAT3
tRNA Charging	0.343	0.0513	KARS1,WARS1
Dendritic Cell Maturation	0.341	0.0405	AKT2,ATF4,B2M,CREB3,HLA-A,HLA-B,HLA-C,HLA-E,HLA-F,IFNB1,IL15,IL1RN,IL6,JAK2,MR1,NFKBIA,PIK3C3,PIK3R1,PIK3R3,PLCB4,RELA,STAT1,STAT2,TLR3
Granulocyte Adhesion and Diapedesis	0.338	0.0423	CCL5,CXCL11,CXCL16,CXCL2,CXCL3,CXCL8,EZR,IL1RN
D-myo-inositol (1,4,5)-trisphosphate Degradation	0.326	0.0625	IMPA1
Extrinsic Prothrombin Activation Pathway	0.326	0.0625	TFPI
Parkinson's Signaling	0.326	0.0625	CASP3
GPCR-Mediated Nutrient Sensing in Enteroendocrine Cells	0.309	0.0424	GNG11,GNG12,GNG5,PLCB4,PRKCD
Actin Nucleation by ARP-WASP Complex	0.306	0.043	ARPC5,ITGA5,RND3,RRAS2
B Cell Development	0.286	0.0455	HLA-A,HLA-B
BER (Base Excision Repair) Pathway	0.286	0.0455	CDKN2A,MAP2K6
Agrin Interactions at Neuromuscular Junction	0.285	0.0429	AGRN,PAK3,RRAS2
DNA damage-induced 14-3-3σ Signaling	0.275	0.0526	AKT2
Cardiac β-adrenergic Signaling	0.257	0.0391	GNB4,GNG11,GNG12,GNG5,PDE4B,PKIB,PPP2R2A
Putrescine Degradation III	0.234	0.0455	SAT1
Superpathway of D-myo-inositol (1,4,5)-trisphosphate Metabolism	0.234	0.0455	IMPA1
Cardiomyocyte Differentiation via BMP Receptors	0.222	0.0435	BMPR2
Differential Regulation of Cytokine Production in Intestinal Epithelial Cells by IL-17A and IL-17F	0.222	0.0435	CCL5
Role of Lipids/Lipid Rafts in the Pathogenesis of Influenza	0.222	0.0435	IFNB1
Methionine Degradation I (to Homocysteine)	0.21	0.0417	MAT2B
TCA Cycle II (Eukaryotic)	0.21	0.0417	SDHA
Bupropion Degradation	0.2	0.04	CYP2J2
Acetone Degradation I (to Methylglyoxal)	0	0.0238	CYP2J2
Airway Inflammation in Asthma	0	0.0303	CXCL8
Allograft Rejection Signaling	0	0.0145	B2M,FAS,HLA-A,HLA-B,HLA-C,HLA-E,HLA-F
Altered T Cell and B Cell Signaling in Rheumatoid Arthritis	0	0.0203	CSF1,FAS,HLA-A,HLA-B,IL15,IL1RN,IL6,RELA,TLR3,TNFSF13B
Apelin Adipocyte Signaling Pathway	0	0.033	GPX8,GSTK1,PRDX6
Autoimmune Thyroid Disease Signaling	0	0.0132	FAS,HLA-A,HLA-B,HLA-C,HLA-E,HLA-F
B Cell Receptor Signaling	0	0.0269	AKT2,ATF4,BCL6,CAMK2D,CREB3,EGR1,LYN,MAP2K6,MAP3K8,NFKBIA,PIK3C3,PIK3R1,PIK3R3,PPP3CC,PTK2B,RELA,RRAS2
Basal Cell Carcinoma Signaling	0	0.0278	FZD4,TCF4
CCR5 Signaling in Macrophages	0	0.018	CCL5,FAS,FOS,GNB4,GNG11,GNG12,GNG5,PRKCD,PTK2B
CD28 Signaling in T Helper Cells	0	0.0213	AKT2,ARPC5,FOS,HLA-A,HLA-B,NFKBIA,PIK3C3,PIK3R1,PIK3R3,PPP3CC,RELA
CDC42 Signaling	0	0.0243	ARPC5,B2M,EXOC6,FOS,HLA-A,HLA-B,HLA-C,HLA-E,HLA-F,ITGA5,MYL12A,MYL12B,PAK3,PARD3
CDK5 Signaling	0	0.0351	BDNF,EGR1,PPP2R2A,RRAS2
CTLA4 Signaling in Cytotoxic T Lymphocytes	0	0.0272	AKT2,B2M,HLA-A,HLA-B,HLA-C,HLA-E,HLA-F,JAK2,MR1,PIK3C3,PIK3R1,PIK3R3,PPP2R2A
Calcium-induced T Lymphocyte Apoptosis	0	0.0109	HLA-A,HLA-B,NR4A1,PPP3CC,PRKCD
Cellular Effects of Sildenafil (Viagra)	0	0.0333	MYL12A,MYL12B,MYO10,PDE4B,PLCB4
Chondroitin Sulfate Biosynthesis	0	0.0172	CHSY3
Chondroitin Sulfate Biosynthesis (Late Stages)	0	0.02	CHSY3
Communication between Innate and Adaptive Immune Cells	0	0.0161	B2M,CCL5,CXCL8,HLA-A,HLA-B,HLA-C,HLA-E,HLA-F,IFNB1,IL15,IL1RN,IL6,MR1,TLR3,TNFSF13B
Cysteine Biosynthesis III (mammalia)	0	0.0385	MAT2B
Cytotoxic T Lymphocyte-mediated Apoptosis of Target Cells	0	0.0259	B2M,CASP3,CASP7,CASP8,FAS,HLA-A,HLA-B,HLA-C,HLA-E,HLA-F,MR1
Dermatan Sulfate Biosynthesis	0	0.0167	CHSY3
Dilated Cardiomyopathy Signaling Pathway	0	0.0203	AKT2,CAMK2D,MYO10
Dopamine Degradation	0	0.0312	COMT
Dopamine Receptor Signaling	0	0.038	COMT,GCH1,PPP2R2A
Estrogen Biosynthesis	0	0.0222	CYP2J2
Estrogen-mediated S-phase Entry	0	0.0385	CDKN1A
FAK Signaling	0	0.0307	ADGRL4,ADRB2,AKT2,ARPC5,ASAP1,BMPR2,C3AR1,EDNRA,ELF1,F2RL2,FOS,FZD4,GPR180,GPRC5A,IL15RA,IL6ST,ITGA5,MDM2,MET,NCOA3,NEDD9,OXTR,PAK3,PIK3C3,PIK3R1,PIK3R3,PTPRA,RRAS2,S1PR3,SDCBP,SOCS3,TCF4
FXR/RXR Activation	0	0.0238	AKT2,APOL1,IL1RN
GABA Receptor Signaling	0	0.0376	GNB4,GNG11,GNG12,GNG5,UBC
GPCR-Mediated Integration of Enteroendocrine Signaling Exemplified by an L Cell	0	0.0267	ADRB2,PLCB4
Gluconeogenesis I	0	0.037	PGAM1
Graft-versus-Host Disease Signaling	0	0.0179	FAS,HLA-A,HLA-B,HLA-C,HLA-E,HLA-F,IL1RN,IL6
Gustation Pathway	0	0.00985	LIPA,PANX1
Hematopoiesis from Pluripotent Stem Cells	0	0.00679	CSF1,CXCL8,IL6
ICOS-ICOSL Signaling in T Helper Cells	0	0.0217	AKT2,CAMK2D,HLA-A,HLA-B,NFKBIA,PIK3C3,PIK3R1,PIK3R3,PLEKHA4,PPP3CC,RELA
IL-15 Signaling	0	0.0227	AKT2,CXCL8,IL15,IL15RA,JAK2,PIK3C3,PIK3R1,PIK3R3,RELA,RRAS2,STAT3,STAT6
Kinetochore Metaphase Signaling Pathway	0	0.018	CDC27,MASTL
LPS/IL-1 Mediated Inhibition of RXR Function	0	0.0197	CES2,CYP2J2,GSTK1,GSTO1,IL1RN
Lipid Antigen Presentation by CD1	0	0.00481	B2M,CALR
Melatonin Degradation I	0	0.0161	CYP2J2
Mitochondrial Dysfunction	0	0.0351	APH1A,CASP3,CASP8,GPD2,NCSTN,SDHA
Mitotic Roles of Polo-Like Kinase	0	0.0303	CDC27,PPP2R2A
NER (Nucleotide Excision Repair, Enhanced Pathway)	0	0.0291	H3-3A/H3-3B,MNAT1,POLK
NF-κB Signaling	0	0.0386	AKT2,AZI2,BMPR2,CASP8,EIF2AK2,FGFR1,IL1RN,IRAK4,MAP2K6,MAP3K8,NFKBIA,PIK3C3,PIK3R1,PIK3R3,RELA,RIPK1,RRAS2,TLR3,TNFAIP3,TNFSF13B,TNIP1,TRADD
NUR77 Signaling in T Lymphocytes	0	0.0234	B2M,CASP3,HDAC9,HLA-A,HLA-B,HLA-C,HLA-E,HLA-F,NR4A1,PPP3CC,PRKCD,TNFSF10
Netrin Signaling	0	0.0139	PPP3CC
Neurovascular Coupling Signaling Pathway	0	0.0311	GRINA,PLA2G4A,PLA2G4C,PLAAT3,PLAAT4,PLCB4,PRDX6
Nicotine Degradation II	0	0.0152	CYP2J2
Nicotine Degradation III	0	0.0172	CYP2J2
Noradrenaline and Adrenaline Degradation	0	0.027	COMT
Nucleotide Excision Repair Pathway	0	0.0286	MNAT1
OX40 Signaling Pathway	0	0.0167	B2M,HLA-A,HLA-B,HLA-C,HLA-E,HLA-F,NFKBIA,RELA
Oxidative Ethanol Degradation III	0	0.0179	CYP2J2
Oxidative Phosphorylation	0	0.00901	SDHA
Oxytocin In Spinal Neurons Signaling Pathway	0	0.0286	OXTR
PKCθ Signaling in T Lymphocytes	0	0.0215	CAMK2D,FOS,HLA-A,HLA-B,MAP3K8,NFKBIA,PIK3C3,PIK3R1,PIK3R3,PPP3CC,RELA,RRAS2
Phospholipase C Signaling	0	0.0295	ATF4,CREB3,GNB4,GNG11,GNG12,GNG5,HDAC9,ITGA5,LYN,MYL12A,MYL12B,PLA2G4A,PLA2G4C,PLCB4,PPP3CC,PRKCD,RELA,RND3,RRAS2,TGM2
Primary Immunodeficiency Signaling	0	0.0357	RFX5,TAP1
Regulation of IL-2 Expression in Activated and Anergic T Lymphocytes	0	0.0108	FOS,NFKBIA,PPP3CC,RELA,RRAS2
Retinol Biosynthesis	0	0.0213	CES2
Role of NFAT in Regulation of the Immune Response	0	0.0357	AKT2,CSNK1G1,FOS,GNB4,GNG11,GNG12,GNG5,HLA-A,HLA-B,KPNA1,KPNA6,LYN,NFKBIA,PIK3C3,PIK3R1,PIK3R3,PLCB4,PPP3CC,RCAN1,RELA,RRAS2
SAPK/JNK Signaling	0	0.0219	GADD45A,GNB4,GNG11,GNG12,GNG5,PIK3C3,PIK3R1,PIK3R3,RIPK1,RRAS2,TRADD
SNARE Signaling Pathway	0	0.0294	CAMK2D,MYO10,NAPA,SNAP25
SPINK1 Pancreatic Cancer Pathway	0	0.0167	CTSB
Serotonin Receptor Signaling	0	0.0222	GCH1
Spliceosomal Cycle	0	0.0204	CTNNBL1
Superpathway of Cholesterol Biosynthesis	0	0.0345	LBR
Superpathway of Melatonin Degradation	0	0.0149	CYP2J2
Superpathway of Methionine Degradation	0	0.0256	MAT2B
Systemic Lupus Erythematosus Signaling	0	0.0257	AKT2,CREM,FOS,HLA-A,HLA-B,HLA-C,HLA-E,HLA-F,IL1RN,IL6,LYN,PIK3C3,PIK3R1,PIK3R3,RRAS2,TNFSF13B
T Cell Receptor Signaling	0	0.0342	AKT2,B2M,DUSP5,DUSP6,FOS,FYB1,HLA-A,HLA-B,HLA-C,HLA-E,HLA-F,MAP2K6,NFKBIA,PIK3C3,PIK3R1,PIK3R3,PPP3CC,PTK2B,RELA,RRAS2,TCF4
T Helper Cell Differentiation	0	0.017	BCL6,HLA-A,HLA-B,IL6,IL6ST,STAT1,STAT3,STAT6
TEC Kinase Signaling	0	0.038	FAS,FOS,GNB4,GNG11,GNG12,GNG5,ITGA5,JAK2,LYN,PAK3,PIK3C3,PIK3R1,PIK3R3,PRKCD,PTK2B,RELA,RND3,STAT1,STAT2,STAT3,STAT6,TNFSF10
Th17 Activation Pathway	0	0.0124	IL6,IRAK4,JAK2,RELA,SOCS3,STAT3
Triacylglycerol Degradation	0	0.0339	CES2,PRDX6
Tryptophan Degradation III (Eukaryotic)	0	0.037	IDO1
Type I Diabetes Mellitus Signaling	0	0.0334	CASP3,CASP8,FAS,HLA-A,HLA-B,HLA-C,HLA-E,HLA-F,IRF1,JAK2,MAP2K6,NFKBIA,RELA,RIPK1,SOCS3,STAT1,TRADD
White Adipose Tissue Browning Pathway	0	0.0362	ATF4,BDNF,CREB3,FGFR1,LDHA
Xenobiotic Metabolism CAR Signaling Pathway	0	0.0263	GSTK1,GSTO1,MAP2K6,PPP2R2A,PRKCD
Xenobiotic Metabolism PXR Signaling Pathway	0	0.0259	CAMK2D,CES2,GSTK1,GSTO1,PRKCD
tRNA Splicing	0	0.0217	PDE4B

## Sheet: Cluster2_Up_IPA_Analysis
Ingenuity Canonical Pathways	-log(p-value)	Ratio	Molecules
Cell Cycle: G1/S Checkpoint Regulation	7.9	0.206	ABL1,BMI1,CCND1,CCNE1,CCNE2,CDK4,CDK6,E2F1,E2F3,E2F6,GNL3,GSK3B,PAK1IP1,TFDP1
Cyclins and Cell Cycle Regulation	7.54	0.179	ABL1,CCNA2,CCNB1,CCND1,CCNE1,CCNE2,CDK4,CDK6,E2F1,E2F3,E2F6,GSK3B,PPP2R5A,PPP2R5C,TFDP1
Kinetochore Metaphase Signaling Pathway	7.42	0.153	BIRC5,CCNB1,CENPW,H2AX,H2AZ1,H2AZ2,MACROH2A1,MAD2L1,PPP1CC,PPP1R14B,PPP2R5A,PPP2R5C,PTTG1,SKA3,SMC3,SPC24,ZWILCH
Estrogen-mediated S-phase Entry	7.41	0.346	CCNA2,CCND1,CCNE1,CCNE2,CDK4,E2F1,E2F3,E2F6,TFDP1
Ovarian Cancer Signaling	7.17	0.127	ABL1,CCND1,CDK4,DVL1,E2F1,E2F3,E2F6,FZD8,GSK3B,NRAS,PDGFC,PIK3CB,PRKAR2A,PRKAR2B,RAP2A,TCF3,TCF7,TCF7L2,TFDP1,VEGFA
Cell Cycle Regulation by BTG Family Proteins	7.01	0.27	CCND1,CCNE1,CCNE2,CDK4,CNOT7,E2F1,E2F3,E2F6,PPP2R5A,PPP2R5C
Glioblastoma Multiforme Signaling	6.6	0.117	CCND1,CCNE1,CCNE2,CDK4,CDK6,E2F1,E2F3,E2F6,FNBP1,FZD8,GSK3B,NRAS,PDGFC,PIK3CB,PLCB1,RAP2A,RHOBTB1,RHOQ,SOS2,TCF3
AMPK Signaling	5.81	0.0943	ACACA,AK3,CCNA2,CCND1,CREB3L2,EIF4EBP1,ELAVL1,FASN,GNA11,GNA12,ORAI1,ORAI2,PHF10,PIK3CB,PPAT,PPP2R5A,PPP2R5C,PRKAA2,PRKAR2A,PRKAR2B,SMARCA4,SMARCC1,SMARCD2
Prostate Cancer Signaling	5.75	0.132	ABL1,CCND1,CCNE1,CCNE2,CHUK,CREB3L2,E2F1,E2F3,E2F6,GSK3B,NRAS,PIK3CB,RAP2A,SOS2,TFDP1
Ferroptosis Signaling Pathway	5.61	0.121	ACACA,G3BP1,H2AX,H2AZ1,H2AZ2,MACROH2A1,NRAS,PRKAA2,RAP2A,SLC11A2,SLC1A5,SLC38A1,SLC7A11,SREBF2,TFRC,USP7
Estrogen Receptor Signaling	5.53	0.0758	CARM1,CCND1,CFL2,CREB3L2,EIF4EBP1,GNA11,GNA12,GSK3B,LIMK1,MT-ATP6,MT-CYB,MT-ND1,MT-ND3,MT-ND5,NDUFA5,NDUFV3,NRAS,PDGFC,PIK3CB,PLCB1,PRKAA2,PRKAR2A,PRKAR2B,PRKCA,RAP2A,SETD7,SOS2,TBL1XR1,TFAM,VEGFA,ZDHHC7
Chronic Myeloid Leukemia Signaling	5.38	0.131	ABL1,CCND1,CDK4,CDK6,CHUK,E2F1,E2F3,E2F6,NRAS,PIK3CB,PTPN11,RAP2A,SOS2,TFDP1
Senescence Pathway	5.34	0.0839	CALM1 (includes others),CCNB1,CCND1,CCNE1,CCNE2,CDK4,CDK6,CHUK,DLAT,E2F1,E2F3,E2F6,EIF4EBP1,HIPK2,MAPK6,MAPKAPK3,NRAS,PIK3CB,PPP2R5A,PPP2R5C,PPP3CA,RAP2A,SMAD5,SMAD7,YPEL3
Non-Small Cell Lung Cancer Signaling	5.31	0.138	ABL1,CCND1,CDK4,CDK6,E2F1,E2F3,E2F6,NRAS,PIK3CB,PRKCA,RAP2A,SOS2,TFDP1
Glioma Signaling	5.29	0.121	ABL1,CALM1 (includes others),CCND1,CDK4,CDK6,E2F1,E2F3,E2F6,NRAS,PDGFC,PIK3CB,PRKCA,RAP2A,SOS2,TFDP1
Hereditary Breast Cancer Signaling	5.2	0.113	BLM,CCNB1,CCND1,CDK4,CDK6,E2F1,H2AX,NRAS,PHF10,PIK3CB,RAP2A,RFC3,RFC4,SMARCA4,SMARCC1,SMARCD2
Molecular Mechanisms of Cancer	4.76	0.0694	ABL1,CCND1,CCNE1,CCNE2,CDK4,CDK6,DVL1,E2F1,E2F3,E2F6,FNBP1,FZD8,GNA11,GNA12,GSK3B,HIPK2,NRAS,PIK3CB,PLCB1,PRKAR2A,PRKAR2B,PRKCA,PTPN11,RAP2A,RHOBTB1,RHOQ,SMAD5,SMAD7,SOS2,TCF3,TFDP1
Insulin Receptor Signaling	4.65	0.107	ACLY,EIF4EBP1,GSK3B,INPP5F,NRAS,PIK3CB,PPP1CC,PPP1R14B,PRKAR2A,PRKAR2B,PTPN1,PTPN11,RAP2A,RHOQ,SOS2
Role of BRCA1 in DNA Damage Response	4.56	0.138	BLM,E2F1,E2F3,E2F6,PHF10,RFC3,RFC4,SMARCA4,SMARCC1,SMARCD2,TOPBP1
Colorectal Cancer Metastasis Signaling	4.55	0.0812	APPL1,BIRC5,CCND1,DVL1,FNBP1,FZD8,GNA11,GNA12,GSK3B,NRAS,PDGFC,PIK3CB,PRKAR2A,PRKAR2B,RAP2A,RHOBTB1,RHOQ,SOS2,TCF3,TCF7,TCF7L2,VEGFA
Small Cell Lung Cancer Signaling	4.49	0.125	ABL1,CCND1,CCNE1,CCNE2,CDK4,CDK6,CHUK,E2F1,E2F3,E2F6,PIK3CB,TFDP1
Endocannabinoid Cancer Inhibition Pathway	4.4	0.102	CCND1,CCNE1,CCNE2,CREB3L2,GSK3B,NSMAF,PDGFC,PIK3CB,PRKAA2,PRKAR2A,PRKAR2B,TCF3,TCF7,TCF7L2,VEGFA
Cell Cycle Control of Chromosomal Replication	4.38	0.161	CDC6,CDK4,CDK6,DNA2,MCM2,PRIM1,RPA2,TOP2A,TOP2B
ATM Signaling	4.36	0.121	ABL1,BLM,CBX5,CCNB1,CREB3L2,H2AX,PPP1CC,PPP2R5A,PPP2R5C,SMC3,TOPBP1,USP7
NER (Nucleotide Excision Repair, Enhanced Pathway)	4.19	0.117	DNA2,H3-3A/H3-3B,H4C3,HMGN1,POLD3,PRIM1,RFC3,RFC4,RPA2,TOP2A,TOP2B,USP7
Mouse Embryonic Stem Cell Pluripotency	4.15	0.115	DVL1,FZD8,GSK3B,NRAS,PIK3CB,PTPN11,RAP2A,SMAD5,SOS2,TCF3,TCF7,TCF7L2
mTOR Signaling	4.08	0.0849	EIF3L,EIF4B,EIF4EBP1,EIF4EBP2,FNBP1,MAPKAP1,NRAS,PDGFC,PIK3CB,PPP2R5A,PPP2R5C,PRKAA2,PRKCA,RAP2A,RHOBTB1,RHOQ,RPS6KA2,VEGFA
Sirtuin Signaling Pathway	4.07	0.0753	ACLY,CLOCK,E2F1,GSK3B,H3-3A/H3-3B,MAPK6,MT-ATP6,MT-CYB,MT-ND1,MT-ND3,MT-ND5,NDUFA5,NDUFV3,POLR1E,PRKAA2,RRP9,TIMM17A,TOMM40,TOMM70,TUBA1A,TUBA1C,VDAC3
MSP-RON Signaling In Cancer Cells Pathway	4.05	0.1	CCND1,CREB3L2,GSK3B,NRAS,PDGFC,PIK3CB,RAP2A,RPS6KA2,SOS2,TCF3,TCF7,TCF7L2,TRIM24,VEGFA
Pancreatic Adenocarcinoma Signaling	3.94	0.103	ABL1,BIRC5,CCND1,CCNE1,CCNE2,CDK4,E2F1,E2F3,E2F6,PDGFC,PIK3CB,TFDP1,VEGFA
Protein Kinase A Signaling	3.87	0.066	AKAP1,AKAP11,AKAP12,CALM1 (includes others),CDKN3,CHUK,CREB3L2,GSK3B,H3-3A/H3-3B,MYH10,MYLK,PDE5A,PGP,PLCB1,PPP1CC,PPP1R14B,PPP3CA,PRKAR2A,PRKAR2B,PRKCA,PTPN1,PTPN11,PTPN14,TCF3,TCF7,TCF7L2,UBASH3B
BEX2 Signaling Pathway	3.8	0.123	CCND1,GSK3B,PDGFC,PPP2R5A,PPP2R5C,SWAP70,TCF3,TCF7,TCF7L2,VEGFA
p53 Signaling	3.74	0.112	BIRC5,CCND1,CCNG1,CDK4,E2F1,GNL3,GSK3B,HIPK2,PERP,PIK3CB,TOPBP1
Superpathway of Cholesterol Biosynthesis	3.71	0.207	ACAT2,DHCR7,EBP,FDPS,MVK,SC5D
Role of Tissue Factor in Cancer	3.69	0.103	CFL2,GNA11,GNA12,LIMK1,NRAS,PIK3CB,PLCB1,PRKCA,PTPN11,RAP2A,RPS6KA2,VEGFA
IL-8 Signaling	3.64	0.081	CCND1,CHUK,EIF4EBP1,FNBP1,GNA11,GNA12,IRAK1,LASP1,LIMK1,NRAS,PDGFC,PIK3CB,PRKCA,RAP2A,RHOBTB1,RHOQ,VEGFA
Epithelial Adherens Junction Signaling	3.52	0.0892	ARHGAP35,BAIAP2,CFL2,DIAPH1,LIMK1,MYH10,NRAS,PPP2R5A,PPP2R5C,PRKAA2,RAP2A,TCF3,TCF7,TCF7L2
Aryl Hydrocarbon Receptor Signaling	3.46	0.0881	ALDH1A3,CCNA2,CCND1,CCNE1,CCNE2,CDK4,CDK6,E2F1,MGST1,NFIB,NFIC,NFIX,SMARCA4,TFDP1
Pulmonary Healing Signaling Pathway	3.43	0.0804	CCNB1,CCND1,CFL2,FOXM1,FZD8,NRAS,PDGFC,PRKAA2,PRKCA,RAP2A,SMAD5,SOS2,TCF3,TCF7,TCF7L2,VEGFA
RAR Activation	3.31	0.0784	ALDH1A3,CARM1,NR2F6,PHF10,PIK3CB,PRKAR2A,PRKAR2B,PRKCA,RDH10,SMAD5,SMAD7,SMARCA4,SMARCC1,SMARCD2,TRIM24,VEGFA
Hepatic Fibrosis Signaling Pathway	3.29	0.0616	CALM1 (includes others),CCND1,CHUK,CREB3L2,DVL1,FNBP1,FZD8,GSK3B,IRAK1,MYLK,NRAS,PDGFC,PIK3CB,PRKAR2A,PRKAR2B,PRKCA,RAP2A,RHOBTB1,RHOQ,SMAD7,SOS2,TCF3,TCF7,TCF7L2,TFRC,VEGFA
HER-2 Signaling in Breast Cancer	3.25	0.0749	BIRC5,CCND1,CCNE1,CCNE2,CDK4,CHUK,COX7A2L,GSK3B,MT-CO3,NDC1,NRAS,NUP37,NUP50,PIK3CB,PRKCA,RAP2A,SOS2
Synaptic Long Term Potentiation	3.2	0.0916	CALM1 (includes others),CREB3L2,GNA11,NRAS,PLCB1,PPP1CC,PPP1R14B,PPP3CA,PRKAR2A,PRKAR2B,PRKCA,RAP2A
CDK5 Signaling	3.17	0.0965	ABL1,CABLES1,MAPK6,NRAS,PPP1CC,PPP1R14B,PPP2R5A,PPP2R5C,PRKAR2A,PRKAR2B,RAP2A
Bladder Cancer Signaling	3.11	0.0948	ABL1,CCND1,CDK4,E2F1,E2F3,E2F6,NRAS,PDGFC,RAP2A,TFDP1,VEGFA
VEGF Signaling	3.09	0.101	EIF1AX,ELAVL1,NRAS,PDGFC,PIK3CB,PRKCA,PTPN11,RAP2A,SOS2,VEGFA
Autophagy	3.06	0.0744	CALM1 (includes others),CREB3L2,E2F1,GORASP2,GSK3B,PIK3CB,PPP2R5A,PPP2R5C,PPP3CA,PRKAA2,PRKAR2A,PRKAR2B,RB1CC1,SLC1A5,SLC7A5,VEGFA
Opioid Signaling Pathway	3.04	0.0679	CALM1 (includes others),CREB3L2,GNA11,GNA12,GSK3B,MAPK6,NRAS,PLCB1,PPP3CA,PRKAR2A,PRKAR2B,PRKCA,RAP2A,RGS10,RPS6KA2,SOS2,TCF3,TCF7,TCF7L2
Oxytocin Signaling Pathway	3	0.0674	ATP2B1,CALM1 (includes others),CREB3L2,GNA11,GNA12,GSK3B,MAPK6,MYH10,MYLK,NRAS,PIK3CB,PLCB1,PPP3CA,PRKAA2,PRKAR2A,PRKAR2B,PRKCA,RAP2A,SOS2
ILK Signaling	2.94	0.075	CCND1,CFL2,CREB3L2,FNBP1,GSK3B,LIMS1,MYH10,PDGFC,PIK3CB,PPP1R14B,PPP2R5A,PPP2R5C,RHOBTB1,RHOQ,VEGFA
Role of CHK Proteins in Cell Cycle Checkpoint Control	2.8	0.123	E2F1,E2F3,E2F6,PPP2R5A,PPP2R5C,RFC3,RFC4
Acute Myeloid Leukemia Signaling	2.77	0.0989	CCND1,EIF4EBP1,NRAS,PIK3CB,RAP2A,SOS2,TCF3,TCF7,TCF7L2
Oxidative Phosphorylation	2.71	0.0901	COX7A2L,CYB5B,MT-ATP6,MT-CO3,MT-CYB,MT-ND1,MT-ND3,MT-ND5,NDUFA5,NDUFV3
Hypoxia Signaling in the Cardiovascular System	2.69	0.105	CREB3L2,UBE2E3,UBE2J2,UBE2M,UBE2R2,UBE2S,UBE2T,VEGFA
Pulmonary Fibrosis Idiopathic Signaling Pathway	2.64	0.0613	BIRC5,CCND1,EFNB2,EIF4EBP1,EIF4EBP2,F2R,FZD8,GNA12,GSK3B,JARID2,NRAS,PDGFC,PIK3CB,RAP2A,RPS6KA2,SOS2,STK38,TCF3,TCF7,TCF7L2
Role of Macrophages, Fibroblasts and Endothelial Cells in Rheumatoid Arthritis	2.61	0.061	CALM1 (includes others),CCND1,CHUK,CREB3L2,DVL1,FZD8,GSK3B,IRAK1,NRAS,PDGFC,PIK3CB,PLCB1,PPP3CA,PRKCA,RAP2A,RYK,TCF3,TCF7,TCF7L2,VEGFA
ERK/MAPK Signaling	2.61	0.0694	CREB3L2,EIF4EBP1,H3-3A/H3-3B,MKNK2,NRAS,PIK3CB,PPP1CC,PPP1R14B,PPP2R5A,PPP2R5C,PRKAR2A,PRKAR2B,PRKCA,RAP2A,SOS2
Semaphorin Signaling in Neurons	2.59	0.113	CFL2,DPYSL3,FNBP1,LIMK1,RHOBTB1,RHOQ,SEMA7A
Thyroid Cancer Signaling	2.58	0.101	CCND1,GSK3B,NRAS,PIK3CB,RAP2A,TCF3,TCF7,TCF7L2
CCR3 Signaling in Eosinophils	2.57	0.0815	CALM1 (includes others),CFL2,GNA11,GNA12,LIMK1,MYLK,NRAS,PIK3CB,PLCB1,PRKCA,RAP2A
Melanocyte Development and Pigmentation Signaling	2.55	0.0918	CREB3L2,NRAS,PIK3CB,PRKAR2A,PRKAR2B,PTPN11,RAP2A,RPS6KA2,SOS2
PAK Signaling	2.51	0.0847	CFL2,GIT1,LIMK1,MYLK,NRAS,PAK1IP1,PDGFC,PIK3CB,RAP2A,SOS2
Cardiac β-adrenergic Signaling	2.5	0.0726	AKAP1,AKAP11,AKAP12,GNA11,GNA12,PDE5A,PKIA,PPP1CC,PPP1R14B,PPP2R5A,PPP2R5C,PRKAR2A,PRKAR2B
FLT3 Signaling in Hematopoietic Progenitor Cells	2.48	0.0976	CREB3L2,EIF4EBP1,NRAS,PIK3CB,PTPN11,RAP2A,RPS6KA2,SOS2
Axonal Guidance Signaling	2.45	0.053	ABL1,ABLIM3,AFG3L2,BAIAP2,CFL2,EFNB2,FZD8,GIT1,GNA11,GNA12,GSK3B,LIMK1,NRAS,PDGFC,PIK3CB,PLCB1,PPP3CA,PRKAR2A,PRKAR2B,PRKCA,PTPN11,RAP2A,SEMA7A,SOS2,TUBA1A,TUBA1C,VEGFA
WNT/Ca+ pathway	2.43	0.106	CREB3L2,DVL1,FZD8,GSK3B,PLCB1,PPP3CA,PRKCA
Melanoma Signaling	2.42	0.12	CCND1,CDK4,E2F1,NRAS,PIK3CB,RAP2A
Purine Nucleotides De Novo Biosynthesis II	2.42	0.273	IMPDH2,PAICS,PPAT
Sumoylation Pathway	2.4	0.0874	FNBP1,KDM1A,RCC1,RFC3,RFC4,RHOBTB1,RHOQ,TDG,UBA2
RHOA Signaling	2.36	0.0806	ANLN,ARHGAP35,BAIAP2,CDC42EP1,CFL2,GNA12,LIMK1,MYLK,SEPTIN8,SEPTIN9
PDGF Signaling	2.35	0.093	ABL1,INPP5F,NRAS,PDGFC,PIK3CB,PRKCA,RAP2A,SOS2
Prolactin Signaling	2.35	0.093	KCNMA1,NRAS,PIK3CB,PRKCA,PTPN11,RAP2A,SOS2,TCF7
Human Embryonic Stem Cell Pluripotency	2.33	0.0723	DVL1,FZD8,GNA11,GNA12,GSK3B,PDGFC,PIK3CB,SMAD5,SMAD7,TCF3,TCF7,TCF7L2
GM-CSF Signaling	2.29	0.1	CCND1,NRAS,PIK3CB,PPP3CA,PTPN11,RAP2A,SOS2
Regulation of Cellular Mechanics by Calpain Protease	2.26	0.0899	CCNA2,CCND1,CCNE1,CCNE2,CDK4,CDK6,NRAS,RAP2A
Gαq Signaling	2.25	0.0706	CALM1 (includes others),CHUK,FNBP1,GNA11,GNA12,GSK3B,PIK3CB,PLCB1,PPP3CA,PRKCA,RHOBTB1,RHOQ
Superpathway of Inositol Phosphate Compounds	2.24	0.0633	HACD2,INPP5A,INPP5F,NUDT3,NUDT4,PIK3CB,PLCB1,PPIP5K2,PPP1CC,PPP1R14B,PPP2R5A,PPP2R5C,PPP3CA,PTPN1,PTPN11
Mitochondrial Dysfunction	2.23	0.0702	ACO1,COX7A2L,CYB5B,MT-ATP6,MT-CO3,MT-CYB,MT-ND1,MT-ND3,MT-ND5,NDUFA5,NDUFV3,VDAC3
Cardiac Hypertrophy Signaling	2.22	0.0613	CALM1 (includes others),FNBP1,GNA11,GNA12,GSK3B,MAP3K3,MAPKAPK3,NRAS,PIK3CB,PLCB1,PPP3CA,PRKAR2A,PRKAR2B,RAP2A,RHOBTB1,RHOQ
CDP-diacylglycerol Biosynthesis I	2.2	0.16	AGPAT5,CRLS1,LPCAT2,LPGAT1
Cholesterol Biosynthesis I	2.2	0.231	DHCR7,EBP,SC5D
Cholesterol Biosynthesis II (via 24,25-dihydrolanosterol)	2.2	0.231	DHCR7,EBP,SC5D
Cholesterol Biosynthesis III (via Desmosterol)	2.2	0.231	DHCR7,EBP,SC5D
Glioma Invasiveness Signaling	2.19	0.0959	F2R,FNBP1,NRAS,PIK3CB,RAP2A,RHOBTB1,RHOQ
ERK5 Signaling	2.16	0.0946	CREB3L2,GNA12,MAP3K3,NRAS,PTPN11,RAP2A,RPS6KA2
Factors Promoting Cardiogenesis in Vertebrates	2.16	0.0719	CCND1,CREB3L2,DVL1,FZD8,GSK3B,PLCB1,PRKCA,SMAD5,TCF3,TCF7,TCF7L2
Actin Nucleation by ARP-WASP Complex	2.15	0.086	BAIAP2,FNBP1,GNA12,NRAS,RAP2A,RHOBTB1,RHOQ,SOS2
Actin Cytoskeleton Signaling	2.11	0.0612	ARHGAP35,BAIAP2,CFL2,DIAPH1,F2R,GIT1,GNA12,LIMK1,MYH10,MYLK,NRAS,PDGFC,PIK3CB,RAP2A,SOS2
Breast Cancer Regulation by Stathmin1	2.1	0.0488	ADGRA3,ADORA2B,CCND1,CDK4,CDK6,CREB3L2,E2F1,E2F3,E2F6,F2R,FOXM1,FZD8,NRAS,PDGFC,PIK3CB,PLCB1,PPP1CC,PPP1R14B,PPP2R5A,PPP2R5C,PRKAR2A,PRKAR2B,PRKCA,RAP2A,RB1CC1,SOS2,TUBA1A,TUBA1C,VEGFA
ID1 Signaling Pathway	2.1	0.065	BIRC5,CCND1,CCNE1,CDK4,CUL3,E2F1,GSK3B,NRAS,PDGFC,PIK3CB,RAP2A,SMAD5,VEGFA
EIF2 Signaling	2.08	0.0625	AGO2,CCND1,EIF1AX,EIF2AK1,EIF3L,GSK3B,NRAS,PIK3CB,PPP1CC,RAP2A,RPL23,RPL7L1,SOS2,VEGFA
Phosphatidylglycerol Biosynthesis II (Non-plastidic)	2.08	0.148	AGPAT5,CRLS1,LPCAT2,LPGAT1
Proline Biosynthesis II (from Arginine)	2.07	0.4	OAT,PYCR1
Ephrin Receptor Signaling	2.05	0.064	ABL1,CFL2,CREB3L2,EFNB2,GNA11,GNA12,LIMK1,NRAS,PDGFC,PTPN11,RAP2A,SOS2,VEGFA
Dermatan Sulfate Biosynthesis	2.03	0.1	CHST14,CSGALNACT2,DSEL,HS3ST1,HS3ST3A1,NDST1
Endometrial Cancer Signaling	2.03	0.1	CCND1,GSK3B,NRAS,PIK3CB,RAP2A,SOS2
Dopamine Receptor Signaling	2.01	0.0886	NCS1,PPP1CC,PPP1R14B,PPP2R5A,PPP2R5C,PRKAR2A,PRKAR2B
Cholecystokinin/Gastrin-mediated Signaling	2	0.0756	FNBP1,GNA12,NRAS,PLCB1,PRKCA,RAP2A,RHOBTB1,RHOQ,SOS2
BER (Base Excision Repair) Pathway	1.99	0.114	E2F1,HMGB1,RFC3,RFC4,TDG
HOTAIR Regulatory Pathway	1.97	0.0675	AGO2,ELAVL1,FOXM1,H3-3A/H3-3B,JARID2,KDM1A,PIK3CB,STK38,TCF3,TCF7,TCF7L2
Role of p14/p19ARF in Tumor Suppression	1.97	0.138	E2F1,NPM3,PIK3CB,UBTF
Sonic Hedgehog Signaling	1.97	0.138	CCNB1,GSK3B,PRKAR2A,PRKAR2B
NGF Signaling	1.97	0.075	CHUK,CREB3L2,MAP3K3,NRAS,PIK3CB,PTPN11,RAP2A,RPS6KA2,SOS2
D-myo-inositol (1,4,5)-trisphosphate Degradation	1.94	0.188	BPNT1,INPP5A,INPP5F
Mismatch Repair in Eukaryotes	1.94	0.188	EXO1,RFC3,RFC4
Arginine Degradation VI (Arginase 2 Pathway)	1.9	0.333	OAT,PYCR1
Dermatan Sulfate Biosynthesis (Late Stages)	1.88	0.106	CHST14,DSEL,HS3ST1,HS3ST3A1,NDST1
ERB2-ERBB3 Signaling	1.87	0.0923	CCND1,GSK3B,NRAS,PIK3CB,RAP2A,SOS2
Production of Nitric Oxide and Reactive Oxygen Species in Macrophages	1.87	0.0628	CHUK,FNBP1,MAP3K3,PCYOX1,PIK3CB,PPP1CC,PPP1R14B,PPP2R5A,PPP2R5C,PRKCA,RHOBTB1,RHOQ
Pyridoxal 5'-phosphate Salvage Pathway	1.84	0.0909	CDK4,CDK6,IRAK1,LIMK1,MAPK6,PRKAA2
Germ Cell-Sertoli Cell Junction Signaling	1.82	0.0643	CFL2,FNBP1,LIMK1,MAP3K3,NRAS,PIK3CB,RAP2A,RHOBTB1,RHOQ,TUBA1A,TUBA1C
Endocannabinoid Developing Neuron Pathway	1.82	0.0709	CCND1,CREB3L2,GSK3B,MAPK6,NRAS,PIK3CB,PRKAR2A,PRKAR2B,RAP2A
PPARα/RXRα Activation	1.81	0.0615	CHUK,CLOCK,FASN,GNA11,NRAS,PLCB1,PRKAA2,PRKAR2A,PRKAR2B,PRKCA,RAP2A,SOS2
Superpathway of Geranylgeranyldiphosphate Biosynthesis I (via Mevalonate)	1.8	0.167	ACAT2,FDPS,MVK
Telomerase Signaling	1.8	0.0748	ABL1,E2F1,NRAS,PIK3CB,PPP2R5A,PPP2R5C,RAP2A,SOS2
WNT/β-catenin Signaling	1.79	0.0636	APPL1,APPL2,CCND1,DVL1,FZD8,GSK3B,PPP2R5A,PPP2R5C,TCF3,TCF7,TCF7L2
α-Adrenergic Signaling	1.78	0.0741	CALM1 (includes others),GNA11,GNA12,NRAS,PRKAR2A,PRKAR2B,PRKCA,RAP2A
Circadian Rhythm Signaling	1.77	0.0558	CLOCK,CREB3L2,EIF4EBP1,EIF4EBP2,GNA11,GSK3B,H3-3A/H3-3B,MKNK2,NRAS,PLCB1,PRKAA2,PRKAR2A,PRKAR2B,PRKCA,RAP2A
Cell Cycle: G2/M DNA Damage Checkpoint Regulation	1.77	0.1	ABL1,CCNB1,HIPK2,TOP2A,TOP2B
D-myo-inositol-5-phosphate Metabolism	1.76	0.0606	HACD2,INPP5F,NUDT3,NUDT4,PLCB1,PPP1CC,PPP1R14B,PPP2R5A,PPP2R5C,PPP3CA,PTPN1,PTPN11
Gap Junction Signaling	1.76	0.0606	GJC1,NRAS,PIK3CB,PLCB1,PPP3CA,PRKAR2A,PRKAR2B,PRKCA,RAP2A,SOS2,TUBA1A,TUBA1C
fMLP Signaling in Neutrophils	1.75	0.0687	CALM1 (includes others),GNA11,GNA12,NRAS,PIK3CB,PLCB1,PPP3CA,PRKCA,RAP2A
Adrenomedullin signaling pathway	1.74	0.0603	CALM1 (includes others),GNA11,GSK3B,MAPK6,MYLK,NRAS,PIK3CB,PLCB1,PRKAR2A,PRKAR2B,RAP2A,SOS2
PI3K/AKT Signaling	1.74	0.0603	CCND1,CHUK,EIF4EBP1,GSK3B,INPP5F,LIMS1,NRAS,PIK3CB,PPP2R5A,PPP2R5C,RAP2A,SOS2
p70S6K Signaling	1.73	0.0682	F2R,NRAS,PIK3CB,PLCB1,PPP2R5A,PPP2R5C,PRKCA,RAP2A,SOS2
DNA damage-induced 14-3-3σ Signaling	1.73	0.158	CCNB1,CCNE1,CCNE2
Triacylglycerol Biosynthesis	1.73	0.098	AGPAT5,CRLS1,LPCAT2,LPGAT1,PLPP4
Ceramide Signaling	1.72	0.0778	CERK,NRAS,NSMAF,PIK3CB,PPP2R5A,PPP2R5C,RAP2A
Thrombin Signaling	1.71	0.0578	ARHGEF28,F2R,FNBP1,GNA11,GNA12,MYLK,NRAS,PIK3CB,PLCB1,PRKCA,RAP2A,RHOBTB1,RHOQ
Protein Ubiquitination Pathway	1.69	0.0545	DNAJC21,HSPA4L,SACS,UBE2E3,UBE2J2,UBE2M,UBE2R2,UBE2S,UBE2T,UBE3A,UBE4B,USP12,USP13,USP22,USP7
Regulation of eIF4 and p70S6K Signaling	1.69	0.0615	AGO2,EIF1AX,EIF3L,EIF4EBP1,EIF4EBP2,NRAS,PIK3CB,PPP2R5A,PPP2R5C,RAP2A,SOS2
Basal Cell Carcinoma Signaling	1.67	0.0833	DVL1,FZD8,GSK3B,TCF3,TCF7,TCF7L2
D-myo-inositol (1,4,5,6)-Tetrakisphosphate Biosynthesis	1.64	0.0604	HACD2,INPP5F,NUDT3,NUDT4,PPP1CC,PPP1R14B,PPP2R5A,PPP2R5C,PPP3CA,PTPN1,PTPN11
D-myo-inositol (3,4,5,6)-tetrakisphosphate Biosynthesis	1.64	0.0604	HACD2,INPP5F,NUDT3,NUDT4,PPP1CC,PPP1R14B,PPP2R5A,PPP2R5C,PPP3CA,PTPN1,PTPN11
3-phosphoinositide Biosynthesis	1.61	0.0577	HACD2,INPP5F,NUDT3,NUDT4,PIK3CB,PPP1CC,PPP1R14B,PPP2R5A,PPP2R5C,PPP3CA,PTPN1,PTPN11
Dopamine-DARPP32 Feedback in cAMP Signaling	1.61	0.0598	CALM1 (includes others),CREB3L2,PLCB1,PPP1CC,PPP1R14B,PPP2R5A,PPP2R5C,PPP3CA,PRKAR2A,PRKAR2B,PRKCA
TGF-β Signaling	1.58	0.0729	NRAS,PMEPA1,RAP2A,SKI,SMAD5,SMAD7,SOS2
Superpathway of D-myo-inositol (1,4,5)-trisphosphate Metabolism	1.56	0.136	BPNT1,INPP5A,INPP5F
Apelin Endothelial Signaling Pathway	1.56	0.0638	CALM1 (includes others),GNA11,GNA12,NRAS,PIK3CB,PLCB1,PRKAA2,PRKCA,RAP2A
CNTF Signaling	1.55	0.0877	NRAS,PIK3CB,PTPN11,RAP2A,RPS6KA2
Nitric Oxide Signaling in the Cardiovascular System	1.54	0.0667	CALM1 (includes others),PDE5A,PDGFC,PIK3CB,PRKAR2A,PRKAR2B,PRKCA,VEGFA
Role of NANOG in Mammalian Embryonic Stem Cell Pluripotency	1.54	0.0667	DVL1,FZD8,GSK3B,NRAS,PIK3CB,RAP2A,SMAD5,SOS2
Salvage Pathways of Pyrimidine Ribonucleotides	1.54	0.0714	CDK4,CDK6,IRAK1,LIMK1,MAPK6,PRKAA2,UPP1
Angiopoietin Signaling	1.54	0.0779	BIRC5,CHUK,NRAS,PIK3CB,PTPN11,RAP2A
Integrin Signaling	1.54	0.0563	ABL1,FNBP1,GIT1,GSK3B,LIMS1,MYLK,NRAS,PIK3CB,RAP2A,RHOBTB1,RHOQ,SOS2
PI3K Signaling in B Lymphocytes	1.53	0.0629	ABL1,CALM1 (includes others),CHUK,NRAS,PIK3CB,PLCB1,PLEKHA1,PPP3CA,RAP2A
Neurotrophin/TRK Signaling	1.52	0.0769	CREB3L2,NRAS,PIK3CB,PTPN11,RAP2A,SOS2
Role of WNT/GSK-3β Signaling in the Pathogenesis of Influenza	1.52	0.0769	DVL1,FZD8,GSK3B,TCF3,TCF7,TCF7L2
Acetyl-CoA Biosynthesis III (from Citrate)	1.52	1	ACLY
GNRH Signaling	1.5	0.0573	CALM1 (includes others),CREB3L2,GNA11,MAP3K3,NRAS,PLCB1,PRKAR2A,PRKAR2B,PRKCA,RAP2A,SOS2
Synaptogenesis Signaling Pathway	1.49	0.0505	CALM1 (includes others),CREB3L2,EFNB2,EIF4EBP1,EIF4EBP2,GSK3B,LIMK1,LRP8,MARCKS,NRAS,PIK3CB,PRKAR2A,PRKAR2B,RAP2A,SOS2,YKT6
Clathrin-mediated Endocytosis Signaling	1.48	0.057	AP1M1,F2R,GAK,PCYOX1,PDGFC,PIK3CB,PPP3CA,RAB4A,SH3GL1,TFRC,VEGFA
CXCR4 Signaling	1.48	0.0592	FNBP1,GNA11,GNA12,NRAS,PIK3CB,PLCB1,PRKCA,RAP2A,RHOBTB1,RHOQ
3-phosphoinositide Degradation	1.47	0.0567	HACD2,INPP5F,NUDT3,NUDT4,PPP1CC,PPP1R14B,PPP2R5A,PPP2R5C,PPP3CA,PTPN1,PTPN11
Chemokine Signaling	1.47	0.075	CALM1 (includes others),LIMK1,NRAS,PLCB1,PRKCA,RAP2A
Renal Cell Carcinoma Signaling	1.47	0.075	NRAS,PIK3CB,PTPN11,RAP2A,SOS2,VEGFA
Signaling by Rho Family GTPases	1.47	0.0522	BAIAP2,CDC42EP1,CFL2,FNBP1,GNA11,GNA12,LIMK1,MAP3K20,MYLK,PIK3CB,RHOBTB1,RHOQ,SEPTIN8,SEPTIN9
Regulation of the Epithelial-Mesenchymal Transition Pathway	1.46	0.0564	DVL1,FZD8,GSK3B,NRAS,PIK3CB,PTPN11,RAP2A,SOS2,TCF3,TCF7,TCF7L2
GADD45 Signaling	1.46	0.0833	CCNB1,CCND1,CCNE1,CCNE2,CDK4
JAK/STAT Signaling	1.43	0.0732	NRAS,PIK3CB,PTPN1,PTPN11,RAP2A,SOS2
IL-2 Signaling	1.43	0.082	NRAS,PIK3CB,PTPN11,RAP2A,SOS2
Insulin Secretion Signaling Pathway	1.42	0.0513	AGO2,CLCN3,CREB3L2,DLAT,EIF4EBP1,EIF4EBP2,GNA11,PIK3CB,PLCB1,PRKAR2A,PRKAR2B,PRKCA,TCF3,YKT6
IGF-1 Signaling	1.42	0.0673	NRAS,PIK3CB,PRKAR2A,PRKAR2B,PTPN11,RAP2A,SOS2
Virus Entry via Endocytic Pathways	1.42	0.0673	ABL1,AP1M1,NRAS,PIK3CB,PRKCA,RAP2A,TFRC
14-3-3-mediated Signaling	1.41	0.063	GSK3B,NRAS,PIK3CB,PLCB1,PRKCA,RAP2A,TUBA1A,TUBA1C
PTEN Signaling	1.41	0.06	CCND1,CHUK,GSK3B,INPP5F,NRAS,PIK3CB,RAP2A,SOS2,TNFRSF11A
Role of Osteoblasts, Osteoclasts and Chondrocytes in Rheumatoid Arthritis	1.4	0.0536	CALM1 (includes others),CHUK,DVL1,FZD8,GSK3B,PIK3CB,PPP3CA,SMAD5,TCF3,TCF7,TCF7L2,TNFRSF11A
G Beta Gamma Signaling	1.38	0.062	GNA11,GNA12,NRAS,PRKAR2A,PRKAR2B,PRKCA,RAP2A,SOS2
PEDF Signaling	1.38	0.0714	CHUK,NRAS,PIK3CB,RAP2A,TCF7,TCF7L2
VEGF Family Ligand-Receptor Interactions	1.38	0.0714	NRAS,PIK3CB,PRKCA,RAP2A,SOS2,VEGFA
Thrombopoietin Signaling	1.38	0.0794	NRAS,PIK3CB,PRKCA,PTPN11,RAP2A
G Protein Signaling Mediated by Tubby	1.37	0.0909	ABL1,GNA11,GNA12,PLCB1
Coronavirus Pathogenesis Pathway	1.35	0.0542	ABL1,CCND1,CCNE1,CCNE2,CDK4,CHUK,E2F1,E2F3,E2F6,TFDP1,TOMM70
HGF Signaling	1.33	0.0606	CCND1,MAP3K3,NRAS,PIK3CB,PRKCA,PTPN11,RAP2A,SOS2
BMP signaling pathway	1.32	0.069	NRAS,PRKAR2A,PRKAR2B,RAP2A,SMAD5,SMAD7
Regulation Of The Epithelial Mesenchymal Transition In Development Pathway	1.32	0.069	DVL1,FZD8,GSK3B,TCF3,TCF7,TCF7L2
Apelin Pancreas Signaling Pathway	1.31	0.087	PIK3CB,PRKAA2,PRKAR2A,PRKAR2B
Assembly of RNA Polymerase I Complex	1.31	0.167	POLR1E,UBTF
Mitotic Roles of Polo-Like Kinase	1.31	0.0758	CCNB1,PPP2R5A,PPP2R5C,PTTG1,SMC3
P2Y Purigenic Receptor Signaling Pathway	1.31	0.0602	CREB3L2,NRAS,PIK3CB,PLCB1,PRKAR2A,PRKAR2B,PRKCA,RAP2A
Ephrin A Signaling	1.28	0.0851	CFL2,LIMK1,PIK3CB,PTPN11
eNOS Signaling	1.28	0.0566	CALM1 (includes others),CCNA2,PDGFC,PIK3CB,PRKAA2,PRKAR2A,PRKAR2B,PRKCA,VEGFA
cAMP-mediated signaling	1.27	0.0511	ADORA2B,AKAP1,AKAP11,AKAP12,CALM1 (includes others),CREB3L2,PDE5A,PKIA,PPP3CA,PRKAR2A,PRKAR2B,RGS10
Osteoarthritis Pathway	1.26	0.0508	CHUK,CREB3L2,FZD8,HMGB1,PDGFC,PRKAA2,SMAD5,SMAD7,TCF3,TCF7,TCF7L2,VEGFA
ERBB4 Signaling	1.26	0.0735	NRAS,PIK3CB,PRKCA,RAP2A,SOS2
NRF2-mediated Oxidative Stress Response	1.25	0.0506	CUL3,DNAJC21,ENC1,GSK3B,MAFG,MGST1,NRAS,PIK3CB,PRKCA,RAP2A,STIP1,UBE2E3
Apelin Muscle Signaling Pathway	1.25	0.0833	GNA11,GNA12,PRKAA2,TFAM
PFKFB4 Signaling Pathway	1.25	0.0833	CREB3L2,PRKAR2A,PRKAR2B,TKT
Apelin Adipocyte Signaling Pathway	1.24	0.0659	GNA11,MAPK6,MGST1,PRKAA2,PRKAR2A,PRKAR2B
RANK Signaling in Osteoclasts	1.24	0.0659	CALM1 (includes others),CHUK,MAP3K3,PIK3CB,PPP3CA,TNFRSF11A
γ-glutamyl Cycle	1.24	0.154	CHAC2,GGCT
Fatty Acid Biosynthesis Initiation II	1.23	0.5	FASN
L-cysteine Degradation III	1.23	0.5	MPST
Putrescine Biosynthesis III	1.23	0.5	ODC1
Spermine Biosynthesis	1.23	0.5	SMS
Gαi Signaling	1.21	0.0571	GNA11,GNA12,NRAS,PRKAR2A,PRKAR2B,RAP2A,RGS10,SOS2
Aldosterone Signaling in Epithelial Cells	1.21	0.0549	DNAJC21,HSPA4L,KCNMA1,PIK3CB,PLCB1,PRKCA,SACS,SLC12A2,SOS2
Chondroitin Sulfate Biosynthesis (Late Stages)	1.2	0.08	CSGALNACT2,HS3ST1,HS3ST3A1,NDST1
FAT10 Cancer Signaling Pathway	1.2	0.08	CHUK,GSK3B,MAD2L1,TCF7L2
Mevalonate Pathway I	1.19	0.143	ACAT2,MVK
ERBB Signaling	1.19	0.0638	GSK3B,NRAS,PIK3CB,PRKCA,RAP2A,SOS2
Neuregulin Signaling	1.19	0.0598	ERRFI1,NRAS,PRKCA,PTPN11,RAP2A,RNF41,SOS2
Fc Epsilon RI Signaling	1.18	0.0593	INPP5F,NRAS,PIK3CB,PRKCA,PTPN11,RAP2A,SOS2
Ephrin B Signaling	1.18	0.0694	CFL2,EFNB2,GNA11,GNA12,LIMK1
Melatonin Signaling	1.18	0.0694	CALM1 (includes others),PLCB1,PRKAR2A,PRKAR2B,PRKCA
Cardiac Hypertrophy Signaling (Enhanced)	1.18	0.0424	CALM1 (includes others),CHUK,DIAPH1,DVL1,EIF4EBP1,FZD8,GNA11,GNA12,GSK3B,INPP5F,MAP3K20,MAP3K3,MAPKAPK3,MKNK2,NRAS,PDE5A,PIK3CB,PLCB1,PPP3CA,PRKAR2A,PRKAR2B,PRKCA,RAP2A
Xenobiotic Metabolism PXR Signaling Pathway	1.16	0.0518	ALDH1A3,HS3ST1,HS3ST3A1,MGST1,NDST1,PPP1CC,PPP1R14B,PRKAR2A,PRKAR2B,PRKCA
Sphingosine-1-phosphate Signaling	1.15	0.0583	FNBP1,GNA12,PDGFC,PIK3CB,PLCB1,RHOBTB1,RHOQ
p38 MAPK Signaling	1.15	0.0583	CREB3L2,H3-3A/H3-3B,HMGN1,IRAK1,MAPKAPK3,MKNK2,RPS6KA2
UVB-Induced MAPK Signaling	1.15	0.0769	EIF4EBP1,H3-3A/H3-3B,PIK3CB,PRKCA
IL-1 Signaling	1.15	0.0625	CHUK,GNA11,GNA12,IRAK1,PRKAR2A,PRKAR2B
Role of NFAT in Cardiac Hypertrophy	1.13	0.0495	CALM1 (includes others),GSK3B,NRAS,PIK3CB,PLCB1,PPP3CA,PRKAR2A,PRKAR2B,PRKCA,RAP2A,SOS2
Renin-Angiotensin Signaling	1.12	0.0574	NRAS,PIK3CB,PRKAR2A,PRKAR2B,PRKCA,RAP2A,SOS2
UVA-Induced MAPK Signaling	1.12	0.0612	NRAS,PIK3CB,PLCB1,PRKCA,RAP2A,RPS6KA2
Leptin Signaling in Obesity	1.1	0.0658	PIK3CB,PLCB1,PRKAR2A,PRKAR2B,PTPN11
Macropinocytosis Signaling	1.1	0.0658	NRAS,PDGFC,PIK3CB,PRKCA,RAP2A
Apelin Cardiomyocyte Signaling Pathway	1.1	0.0606	GNA11,MAPK6,MYLK,PIK3CB,PLCB1,PRKCA
Cellular Effects of Sildenafil (Viagra)	1.07	0.0533	CALM1 (includes others),MYH10,MYLK,PABPC4,PDE5A,PLCB1,PRKAR2A,PRKAR2B
5-aminoimidazole Ribonucleotide Biosynthesis I	1.06	0.333	PPAT
Biotin-carboxyl Carrier Protein Assembly	1.06	0.333	ACACA
Diphthamide Biosynthesis	1.06	0.333	DPH5
Inosine-5'-phosphate Biosynthesis II	1.06	0.333	PAICS
Methylglyoxal Degradation I	1.06	0.333	HAGH
N-acetylglucosamine Degradation I	1.06	0.333	GNPDA1
Palmitate Biosynthesis I (Animals)	1.06	0.333	FASN
Serine Biosynthesis	1.06	0.333	PSAT1
Thiosulfate Disproportionation III (Rhodanese)	1.06	0.333	MPST
Uridine-5'-phosphate Biosynthesis	1.06	0.333	UMPS
Semaphorin Neuronal Repulsive Signaling Pathway	1.06	0.053	CFL2,DPYSL3,GSK3B,LIMK1,PIK3CB,PRKAR2A,PRKAR2B,SMC3
NF-κB Activation by Viruses	1.06	0.0641	CHUK,NRAS,PIK3CB,PRKCA,RAP2A
1D-myo-inositol Hexakisphosphate Biosynthesis II (Mammalian)	1.04	0.118	INPP5A,INPP5F
D-myo-inositol (1,3,4)-trisphosphate Biosynthesis	1.04	0.118	INPP5A,INPP5F
IL-3 Signaling	1.04	0.0633	NRAS,PIK3CB,PPP3CA,PRKCA,RAP2A
IL-6 Signaling	1.03	0.0547	CHUK,NRAS,PIK3CB,PTPN11,RAP2A,SOS2,VEGFA
CLEAR Signaling Pathway	1.03	0.0456	CREB3L2,GSK3B,MAPK6,NRAS,PPP2R5A,PPP2R5C,PPP3CA,PRKAA2,PRKCA,RAP2A,SUMF1,TNFRSF11A,VEGFA
Estrogen-Dependent Breast Cancer Signaling	1.01	0.0617	CCND1,CREB3L2,NRAS,PIK3CB,RAP2A
Chondroitin Sulfate Biosynthesis	1.01	0.069	CSGALNACT2,HS3ST1,HS3ST3A1,NDST1
Polyamine Regulation in Colon Cancer	1.01	0.069	GSK3B,ODC1,SMS,TCF7L2
HIF1α Signaling	0.999	0.0481	EIF4EBP1,KDM1A,MKNK2,NRAS,PDGFC,PIK3CB,PPP3CA,PRKCA,RAP2A,VEGFA
Xenobiotic Metabolism Signaling	0.99	0.0448	ALDH1A3,CUL3,HS3ST1,HS3ST3A1,MAP3K3,MGST1,NDST1,NRAS,PIK3CB,PPP2R5A,PPP2R5C,PRKCA,RAP2A
TR/RXR Activation	0.958	0.0595	ACACA,FASN,PIK3CB,SREBF2,TBL1XR1
tRNA Charging	0.948	0.0769	DARS2,FARSB,NARS1
Glucocorticoid Receptor Signaling	0.943	0.0396	CHUK,H3-3A/H3-3B,HMGB1,KRT10,KRT80,MT-ATP6,MT-CYB,MT-ND1,MT-ND3,MT-ND5,NDUFA5,NDUFV3,NRAS,PHF10,PIK3CB,PPP3CA,PRKAA2,RAP2A,SMARCA4,SMARCC1,SMARCD2,SOS2,TFAM
HIPPO signaling	0.942	0.0588	PPP1CC,PPP1R14B,PPP2R5A,PPP2R5C,SMAD5
LPS-stimulated MAPK Signaling	0.942	0.0588	CHUK,NRAS,PIK3CB,PRKCA,RAP2A
Adipogenesis pathway	0.94	0.0519	CLOCK,FZD8,KDM1A,PAXIP1,SMAD5,TBL1XR1,TCF7
Inhibition of ARE-Mediated mRNA Degradation Pathway	0.939	0.0497	AGO2,CNOT11,CNOT7,MAPK6,PPP2R5A,PPP2R5C,PRKAR2A,PRKAR2B
Arginine Degradation I (Arginase Pathway)	0.938	0.25	OAT
Heme Biosynthesis from Uroporphyrinogen-III I	0.938	0.25	FECH
Molybdenum Cofactor Biosynthesis	0.938	0.25	MOCS2
N-acetylglucosamine Degradation II	0.938	0.25	GNPDA1
Proline Biosynthesis I	0.938	0.25	PYCR1
RHOGDI Signaling	0.93	0.0465	ARHGAP35,CFL2,FNBP1,GNA11,GNA12,LIMK1,MYH10,PRKCA,RHOBTB1,RHOQ
FGF Signaling	0.926	0.0581	CREB3L2,PIK3CB,PRKCA,PTPN11,SOS2
Glutaryl-CoA Degradation	0.917	0.1	ACAT2,HACD2
Regulation Of The Epithelial Mesenchymal Transition By Growth Factors Pathway	0.892	0.0469	CHUK,GSK3B,NRAS,PDGFC,PIK3CB,PTPN11,RAP2A,SOS2,TCF3
Regulation of Actin-based Motility by Rho	0.857	0.0517	BAIAP2,FNBP1,LIMK1,MYLK,RHOBTB1,RHOQ
Androgen Signaling	0.853	0.0473	CALM1 (includes others),CCND1,GNA11,GNA12,H3-3A/H3-3B,PRKAR2A,PRKAR2B,PRKCA
Xenobiotic Metabolism General Signaling Pathway	0.847	0.049	CUL3,MAP3K3,MGST1,NRAS,PIK3CB,PRKCA,RAP2A
Myo-inositol Biosynthesis	0.847	0.2	INPP5F
Superpathway of Serine and Glycine Biosynthesis I	0.847	0.2	PSAT1
Trans, trans-farnesyl Diphosphate Biosynthesis	0.847	0.2	FDPS
IL-4 Signaling	0.824	0.0538	INPP5F,NRAS,PIK3CB,RAP2A,SOS2
MSP-RON Signaling In Macrophages Pathway	0.82	0.0504	CHUK,CREB3L2,NRAS,PIK3CB,RAP2A,SOS2
Pyrimidine Deoxyribonucleotides De Novo Biosynthesis I	0.818	0.087	DTYMK,RRM1
Vitamin-C Transport	0.818	0.087	LRRC8A,SLC23A2
Coronavirus Replication Pathway	0.813	0.0667	GSK3B,TUBA1A,TUBA1C
Role of JAK1 and JAK3 in γc Cytokine Signaling	0.809	0.058	NRAS,PIK3CB,PTPN11,RAP2A
Role of OCT4 in Mammalian Embryonic Stem Cell Pluripotency	0.793	0.0652	BMI1,JARID2,NR2F6
Dilated Cardiomyopathy Signaling Pathway	0.793	0.0473	GSK3B,KDM1A,MAP3K3,MYH10,PRKAR2A,PRKAR2B,PTPN11
TCA Cycle II (Eukaryotic)	0.789	0.0833	ACO1,CS
Arginine Biosynthesis IV	0.775	0.167	OAT
Chondroitin and Dermatan Biosynthesis	0.775	0.167	CSGALNACT2
Pentose Phosphate Pathway (Non-oxidative Branch)	0.775	0.167	TKT
Selenocysteine Biosynthesis II (Archaea and Eukaryotes)	0.775	0.167	SEPHS2
iNOS Signaling	0.773	0.0638	CALM1 (includes others),CHUK,IRAK1
nNOS Signaling in Neurons	0.773	0.0638	CALM1 (includes others),PPP3CA,PRKCA
Tight Junction Signaling	0.766	0.0449	CDK4,MYH10,MYLK,PPP2R5A,PPP2R5C,PRKAR2A,PRKAR2B,YKT6
Sertoli Cell-Sertoli Cell Junction Signaling	0.764	0.0437	GSK3B,MAP3K20,MAP3K3,NRAS,PRKAR2A,PRKAR2B,RAP2A,TUBA1A,TUBA1C
Netrin Signaling	0.763	0.0556	ABLIM3,PPP3CA,PRKAR2A,PRKAR2B
NAD Signaling Pathway	0.762	0.0464	CLOCK,GSK3B,PIK3CB,PRKAA2,SLC29A1,SLC7A5,VEGFA
Gαs Signaling	0.752	0.048	ADORA2B,CREB3L2,GNA11,GNA12,PRKAR2A,PRKAR2B
Relaxin Signaling	0.723	0.0452	GNA11,GNA12,PDE5A,PIK3CB,PRKAR2A,PRKAR2B,VEGFA
Neuropathic Pain Signaling In Dorsal Horn Neurons	0.721	0.0495	PIK3CB,PLCB1,PRKAR2A,PRKAR2B,PRKCA
GPCR-Mediated Integration of Enteroendocrine Signaling Exemplified by an L Cell	0.72	0.0533	GNA11,PLCB1,PRKAR2A,PRKAR2B
MYC Mediated Apoptosis Signaling	0.718	0.06	CHUK,PRKAR2A,PRKAR2B
Acetyl-CoA Biosynthesis I (Pyruvate Dehydrogenase Complex)	0.714	0.143	DLAT
Phosphatidylcholine Biosynthesis I	0.714	0.143	PCYT1A
Tryptophan Degradation III (Eukaryotic)	0.709	0.0741	ACAT2,HACD2
GDNF Family Ligand-Receptor Interactions	0.706	0.0526	NRAS,PIK3CB,RAP2A,SOS2
Acute Phase Response Signaling	0.705	0.0432	CHUK,IRAK1,NRAS,PIK3CB,PTPN11,RAP2A,SOS2,TCF3
Amyloid Processing	0.701	0.0588	GSK3B,PRKAR2A,PRKAR2B
UVC-Induced MAPK Signaling	0.701	0.0588	NRAS,PRKCA,RAP2A
Antiproliferative Role of Somatostatin Receptor 2	0.692	0.0519	NRAS,PIK3CB,PTPN11,RAP2A
Apoptosis Signaling	0.686	0.0481	CHUK,DFFA,NRAS,PRKCA,RAP2A
IL-7 Signaling Pathway	0.679	0.0513	CCND1,GSK3B,PIK3CB,SOS2
Gα12/13 Signaling	0.669	0.0451	CHUK,F2R,GNA12,NRAS,PIK3CB,RAP2A
Inositol Pyrophosphates Biosynthesis	0.663	0.125	PPIP5K2
Xenobiotic Metabolism CAR Signaling Pathway	0.663	0.0421	ALDH1A3,HS3ST1,HS3ST3A1,MGST1,NDST1,PPP2R5A,PPP2R5C,PRKCA
PPAR Signaling	0.653	0.0467	CHUK,NRAS,PDGFC,RAP2A,SOS2
Transcriptional Regulatory Network in Embryonic Stem Cells	0.652	0.0556	H3-3A/H3-3B,H4C3,TRIM24
Endothelin-1 Signaling	0.648	0.0417	GNA11,GNA12,MAPK6,NRAS,PIK3CB,PLCB1,PRKCA,RAP2A
EGF Signaling	0.637	0.0545	PIK3CB,PRKCA,SOS2
Synaptic Long Term Depression	0.625	0.041	GNA11,GNA12,NRAS,PLCB1,PPP2R5A,PPP2R5C,PRKCA,RAP2A
CSDE1 Signaling Pathway	0.622	0.0536	AGO2,LSM14A,PABPC4
RAC Signaling	0.622	0.0435	BAIAP2,CFL2,LIMK1,NRAS,PIK3CB,RAP2A
Citrulline Biosynthesis	0.618	0.111	OAT
Heme Biosynthesis II	0.618	0.111	FECH
Salvage Pathways of Pyrimidine Deoxyribonucleotides	0.618	0.111	UPP1
HMGB1 Signaling	0.618	0.0419	FNBP1,HMGB1,NRAS,PIK3CB,RAP2A,RHOBTB1,RHOQ
Sperm Motility	0.614	0.0392	ABL1,CALM1 (includes others),GNA11,GNA12,PLCB1,PRKAR2A,PRKAR2B,PRKCA,RYK,SLC12A2
Oxytocin In Brain Signaling Pathway	0.61	0.0406	CALM1 (includes others),CREB3L2,GNA11,NRAS,PIK3CB,PRKCA,PTPN1,RAP2A
Natural Killer Cell Signaling	0.595	0.0402	CFL2,LIMK1,MAP3K3,NRAS,PIK3CB,PTPN11,RAP2A,SOS2
Cancer Drug Resistance By Drug Efflux	0.593	0.0517	NRAS,PIK3CB,RAP2A
Calcium Transport I	0.578	0.1	ATP2B1
Ketolysis	0.578	0.1	ACAT2
Inhibition of Angiogenesis by TSP1	0.562	0.0588	SDC1,VEGFA
Role of JAK2 in Hormone-like Cytokine Signaling	0.562	0.0588	PTPN1,PTPN11
GPCR-Mediated Nutrient Sensing in Enteroendocrine Cells	0.546	0.0424	GNA11,PLCB1,PRKAR2A,PRKAR2B,PRKCA
Ketogenesis	0.543	0.0909	ACAT2
Pentose Phosphate Pathway	0.543	0.0909	TKT
Erythropoietin Signaling Pathway	0.542	0.0395	CCND1,GSK3B,NRAS,PIK3CB,PRKCA,RAP2A,SOS2
Endocannabinoid Neuronal Synapse Pathway	0.53	0.0403	GNA11,MAPK6,PLCB1,PPP3CA,PRKAR2A,PRKAR2B
G-Protein Coupled Receptor Signaling	0.528	0.0341	ADGRA3,ADORA2B,CALM1 (includes others),CCND1,CHUK,CREB3L2,F2R,FZD8,GNA11,GNA12,GSK3B,MAP3K3,MYLK,NRAS,PDE5A,PIK3CB,PLCB1,PPP3CA,PRKAR2A,PRKAR2B,PRKCA,RAP2A,RGS10,SOS2
Corticotropin Releasing Hormone Signaling	0.515	0.0397	CALM1 (includes others),CREB3L2,PRKAR2A,PRKAR2B,PRKCA,VEGFA
Pyroptosis Signaling Pathway	0.51	0.043	ELAVL1,HMGB1,PRKAR2A,PRKAR2B
Stearate Biosynthesis I (Animals)	0.505	0.0462	FASN,LPGAT1,ZADH2
Docosahexaenoic Acid (DHA) Signaling	0.496	0.0526	GSK3B,PIK3CB
IL-17A Signaling in Fibroblasts	0.496	0.0526	CHUK,GSK3B
Pyrimidine Ribonucleotides De Novo Biosynthesis	0.496	0.0526	ENTPD4,UMPS
Glutamate Receptor Signaling	0.493	0.0455	CALM1 (includes others),SLC1A1,SLC38A1
Oleate Biosynthesis II (Animals)	0.483	0.0769	FADS1
UDP-N-acetyl-D-galactosamine Biosynthesis II	0.483	0.0769	GNPDA1
IL-17A Signaling in Airway Cells	0.482	0.0448	CHUK,GSK3B,PIK3CB
Death Receptor Signaling	0.482	0.0417	CHUK,DFFA,LIMK1,TNFRSF21
Calcium Signaling	0.472	0.0367	ATP2B1,CALM1 (includes others),CREB3L2,MYH10,PPP3CA,PRKAR2A,PRKAR2B,RAP2A
Necroptosis Signaling Pathway	0.472	0.0382	CHUK,PPP3CA,TIMM17A,TOMM40,TOMM70,VDAC3
SPINK1 General Cancer Pathway	0.461	0.0435	NRAS,PIK3CB,RAP2A
DNA Double-Strand Break Repair by Homologous Recombination	0.457	0.0714	ABL1
Mineralocorticoid Biosynthesis	0.457	0.0714	EBP
Urate Biosynthesis/Inosine 5'-phosphate Degradation	0.457	0.0714	IMPDH2
DNA Methylation and Transcriptional Repression Signaling	0.453	0.0488	H3-3A/H3-3B,H4C3
Mechanisms of Viral Exit from Host Cells	0.453	0.0488	PRKCA,SH3GL1
Agrin Interactions at Neuromuscular Junction	0.451	0.0429	DVL1,NRAS,RAP2A
Growth Hormone Signaling	0.441	0.0423	PIK3CB,PRKCA,RPS6KA2
Retinoate Biosynthesis I	0.44	0.0476	ALDH1A3,RDH10
Choline Biosynthesis III	0.433	0.0667	PCYT1A
Glucocorticoid Biosynthesis	0.433	0.0667	EBP
Superpathway of Citrulline Metabolism	0.433	0.0667	OAT
Neurovascular Coupling Signaling Pathway	0.432	0.0356	ADORA2B,CALM1 (includes others),ENTPD4,KCNMA1,ORAI2,PLCB1,PRKAR2A,PRKAR2B
Oncostatin M Signaling	0.427	0.0465	NRAS,RAP2A
STAT3 Pathway	0.414	0.037	MAP3K20,NRAS,RAP2A,TNFRSF11A,VEGFA
Granzyme B Signaling	0.412	0.0625	DFFA
SNARE Signaling Pathway	0.407	0.0368	CALM1 (includes others),MYH10,PRKAR2A,PRKAR2B,YKT6
Caveolar-mediated Endocytosis Signaling	0.403	0.04	ABL1,PRKCA,PTPN1
White Adipose Tissue Browning Pathway	0.394	0.0362	CREB3L2,PRKAA2,PRKAR2A,PRKAR2B,VEGFA
RAN Signaling	0.391	0.0588	RCC1
Iron homeostasis signaling pathway	0.387	0.036	ACO1,FECH,SLC11A2,SMAD5,TFRC
Reelin Signaling in Neurons	0.387	0.036	ARHGEF28,GSK3B,LIMK1,LRP8,PIK3CB
Paxillin Signaling	0.385	0.037	NRAS,PIK3CB,RAP2A,SOS2
Role of IL-17F in Allergic Inflammatory Airway Diseases	0.38	0.0426	CREB3L2,RPS6KA2
Isoleucine Degradation I	0.373	0.0556	ACAT2
Spliceosomal Cycle	0.359	0.0408	DDX46,RBMX2
Granzyme A Signaling	0.355	0.0526	ANP32A
Purine Nucleotides Degradation II (Aerobic)	0.355	0.0526	IMPDH2
γ-linolenate Biosynthesis II (Animals)	0.355	0.0526	FADS1
Heparan Sulfate Biosynthesis (Late Stages)	0.353	0.037	HS3ST1,HS3ST3A1,NDST1
Role of MAPK Signaling in the Pathogenesis of Influenza	0.345	0.0366	NRAS,PRKCA,RAP2A
Tumor Microenvironment Pathway	0.341	0.0335	CCND1,NRAS,PDGFC,PIK3CB,RAP2A,VEGFA
Amyotrophic Lateral Sclerosis Signaling	0.332	0.0345	PDGFC,PIK3CB,PPP3CA,VEGFA
Androgen Biosynthesis	0.324	0.0476	EBP
Fatty Acid α-oxidation	0.324	0.0476	ALDH1A3
Histamine Degradation	0.324	0.0476	ALDH1A3
FcγRIIB Signaling in B Lymphocytes	0.323	0.0353	NRAS,PIK3CB,RAP2A
Phototransduction Pathway	0.312	0.037	PRKAR2A,PRKAR2B
Putrescine Degradation III	0.309	0.0455	ALDH1A3
Type II Diabetes Mellitus Signaling	0.308	0.0327	CHUK,NSMAF,PIK3CB,PRKAA2,PRKCA
Heparan Sulfate Biosynthesis	0.303	0.0341	HS3ST1,HS3ST3A1,NDST1
Lymphotoxin β Receptor Signaling	0.303	0.0364	CHUK,PIK3CB
IL-17 Signaling	0.303	0.0321	GSK3B,NRAS,PDGFC,PIK3CB,RAP2A,VEGFA
Apelin Cardiac Fibroblast Signaling Pathway	0.296	0.0435	PRKAA2
Cardiomyocyte Differentiation via BMP Receptors	0.296	0.0435	SMAD5
Role of Lipids/Lipid Rafts in the Pathogenesis of Influenza	0.296	0.0435	FDPS
The Visual Cycle	0.296	0.0435	RDH10
CD27 Signaling in Lymphocytes	0.287	0.0351	CHUK,MAP3K3
Ethanol Degradation IV	0.283	0.0417	ALDH1A3
Tumoricidal Function of Hepatic Natural Killer Cells	0.283	0.0417	DFFA
MSP-RON Signaling Pathway	0.279	0.0345	PIK3CB,RPS6KA2
GP6 Signaling Pathway	0.271	0.0315	CALM1 (includes others),GSK3B,PIK3CB,PRKCA
Role of JAK family kinases in IL-6-type Cytokine Signaling	0.271	0.04	PTPN11
Triacylglycerol Degradation	0.271	0.0339	ABHD2,NDST1
PCP (Planar Cell Polarity) Pathway	0.264	0.0333	DVL1,FZD8
Apelin Liver Signaling Pathway	0.26	0.0385	GSK3B
D-myo-inositol (1,4,5)-Trisphosphate Biosynthesis	0.26	0.0385	PLCB1
Pregnenolone Biosynthesis	0.249	0.037	MICAL2
Tryptophan Degradation X (Mammalian, via Tryptamine)	0.249	0.037	ALDH1A3
Glutathione Redox Reactions I	0.239	0.0357	MGST1
Histidine Degradation VI	0.239	0.0357	MICAL2
Induction of Apoptosis by HIV1	0.231	0.0308	CHUK,DFFA
PXR/RXR Activation	0.231	0.0308	PRKAR2A,PRKAR2B
Role of PI3K/AKT Signaling in the Pathogenesis of Influenza	0.225	0.0303	GSK3B,PIK3CB
Ubiquinol-10 Biosynthesis (Eukaryotic)	0.221	0.0333	MICAL2
Methylglyoxal Degradation III	0.212	0.0323	ZADH2
Dopamine Degradation	0.204	0.0312	ALDH1A3
TNFR2 Signaling	0.204	0.0312	CHUK
4-1BB Signaling in T Lymphocytes	0	0.0294	CHUK
Acetone Degradation I (to Methylglyoxal)	0	0.0238	ZADH2
Activation of IRF by Cytosolic Pattern Recognition Receptors	0	0.0154	CHUK
Agranulocyte Adhesion and Diapedesis	0	0.00467	MYH10
Altered T Cell and B Cell Signaling in Rheumatoid Arthritis	0	0.00203	CHUK
Antioxidant Action of Vitamin C	0	0.0268	CHUK,PLCB1,SLC23A2
Antiproliferative Role of TOB in T Cell Signaling	0	0.00939	CCNA2,CCNE1,CCNE2,PABPC4
April Mediated Signaling	0	0.0238	CHUK
Atherosclerosis Signaling	0	0.0153	PCYOX1,PDGFC
B Cell Activating Factor Signaling	0	0.0233	CHUK
B Cell Receptor Signaling	0	0.0254	ABL1,CALM1 (includes others),CFL2,CHUK,CREB3L2,GSK3B,INPP5F,MAP3K3,NRAS,PAG1,PIK3CB,PPP3CA,PTPN11,RAP2A,SOS2,TCF3
CCR5 Signaling in Macrophages	0	0.00802	CALM1 (includes others),GNA11,GNA12,PRKCA
CD28 Signaling in T Helper Cells	0	0.00967	CALM1 (includes others),CHUK,PIK3CB,PPP3CA,PTPN11
CD40 Signaling	0	0.0299	CHUK,PIK3CB
CDC42 Signaling	0	0.0139	BAIAP2,CDC42BPA,CFL2,DIAPH1,FNBP1L,GSK3B,LIMK1,MYLK
CREB Signaling in Neurons	0	0.0297	ADGRA3,ADORA2B,CALM1 (includes others),CREB3L2,F2R,FZD8,GNA11,GNA12,NRAS,PIK3CB,PLCB1,PRKAR2A,PRKAR2B,PRKCA,RAP2A,SOS2,TNFRSF11A,VEGFA
CTLA4 Signaling in Cytotoxic T Lymphocytes	0	0.0105	AP1M1,PIK3CB,PPP2R5A,PPP2R5C,PTPN11
Calcium-induced T Lymphocyte Apoptosis	0	0.0087	CALM1 (includes others),ORAI1,PPP3CA,PRKCA
Coagulation System	0	0.0286	F2R
Crosstalk between Dendritic Cells and Natural Killer Cells	0	0.011	FSCN1
Cytotoxic T Lymphocyte-mediated Apoptosis of Target Cells	0	0.00235	DFFA
Dendritic Cell Maturation	0	0.00845	CHUK,CREB3L2,FSCN1,PIK3CB,PLCB1
Ethanol Degradation II	0	0.0294	ALDH1A3
FAK Signaling	0	0.0183	ADGRA3,ADORA2B,AGO2,ARHGAP35,CCND1,EFNB2,F2R,FZD8,GIT1,GSK3B,NRAS,PIK3CB,RAP2A,RB1CC1,SH3GL1,SOS2,TCF3,TCF7,TCF7L2
FXR/RXR Activation	0	0.0238	FASN,PCYOX1,SDC1
Fcγ Receptor-mediated Phagocytosis in Macrophages and Monocytes	0	0.0213	MYO5A,PRKCA
GABA Receptor Signaling	0	0.015	GNA11,GNA12
Glutathione-mediated Detoxification	0	0.027	MGST1
Granulocyte Adhesion and Diapedesis	0	0.00529	SDC1
Gustation Pathway	0	0.0246	LRRC8A,ORAI1,ORAI2,PRKAR2A,PRKAR2B
Hepatic Cholestasis	0	0.0262	CHUK,IRAK1,PRKAR2A,PRKAR2B,PRKCA
Hepatic Fibrosis / Hepatic Stellate Cell Activation	0	0.0206	MYH10,PDGFC,SMAD7,VEGFA
Huntington's Disease Signaling	0	0.0283	CREB3L2,GNA11,PIK3CB,PLCB1,PRKCA,SOS2,UBE2S,YKT6
ICOS-ICOSL Signaling in T Helper Cells	0	0.00986	CALM1 (includes others),CHUK,PIK3CB,PLEKHA1,PPP3CA
IL-10 Signaling	0	0.0139	CHUK
IL-12 Signaling and Production in Macrophages	0	0.0294	CHUK,PCYOX1,PIK3CB,PRKCA
IL-13 Signaling Pathway	0	0.00862	PIK3CB
IL-15 Production	0	0.0163	ABL1,RYK
IL-15 Signaling	0	0.00568	NRAS,PIK3CB,RAP2A
IL-23 Signaling Pathway	0	0.0217	PIK3CB
IL-9 Signaling	0	0.0286	PIK3CB
Inhibition of Matrix Metalloproteases	0	0.0256	SDC1
LPS/IL-1 Mediated Inhibition of RXR Function	0	0.0236	ALDH1A3,HS3ST1,HS3ST3A1,IRAK1,MGST1,NDST1
LXR/RXR Activation	0	0.0244	ACACA,FASN,PCYOX1
Leukocyte Extravasation Signaling	0	0.0259	ABL1,ARHGAP35,PIK3CB,PRKCA,PTPN11
Maturity Onset Diabetes of Young (MODY) Signaling	0	0.0127	APPL1
NF-κB Signaling	0	0.014	CHUK,GSK3B,IRAK1,MAP3K3,NRAS,PIK3CB,RAP2A,TNFRSF11A
NUR77 Signaling in T Lymphocytes	0	0.00781	CALM1 (includes others),MAP3K3,PPP3CA,PRKCA
Neuroinflammation Signaling Pathway	0	0.0284	BIRC5,CHUK,CREB3L2,GSK3B,HMGB1,IRAK1,MAPK6,PIK3CB,PPP3CA
Neuroprotective Role of THOP1 in Alzheimer's Disease	0	0.0167	PRKAR2A,PRKAR2B
Noradrenaline and Adrenaline Degradation	0	0.027	ALDH1A3
Nucleotide Excision Repair Pathway	0	0.0286	RPA2
Oxidative Ethanol Degradation III	0	0.0179	ALDH1A3
Oxytocin In Spinal Neurons Signaling Pathway	0	0.0286	GNA11
PD-1, PD-L1 cancer immunotherapy pathway	0	0.0283	GSK3B,PIK3CB,PTPN11
PKCθ Signaling in T Lymphocytes	0	0.0125	CHUK,MAP3K3,NRAS,PIK3CB,PPP3CA,RAP2A,SOS2
Phagosome Formation	0	0.0246	ADGRA3,ADORA2B,AP1M1,CFL2,DIAPH1,F2R,FZD8,LIMK1,MAPK6,MARCKS,MYH10,MYLK,NRAS,PIK3CB,PRKCA,RAP2A,SOS2
Phagosome Maturation	0	0.0252	TUBA1A,TUBA1C,VPS37B,YKT6
Phospholipase C Signaling	0	0.0177	CALM1 (includes others),CREB3L2,FNBP1,MARCKS,NRAS,PLCB1,PPP3CA,PRKCA,RAP2A,RHOBTB1,RHOQ,SOS2
Phospholipases	0	0.0149	PLCB1
Pyrimidine Ribonucleotides Interconversion	0	0.0286	ENTPD4
Regulation of IL-2 Expression in Activated and Anergic T Lymphocytes	0	0.0152	CALM1 (includes others),CHUK,NRAS,PABPC4,PPP3CA,RAP2A,SOS2
Remodeling of Epithelial Adherens Junctions	0	0.0294	TUBA1A,TUBA1C
Retinoic acid Mediated Apoptosis Signaling	0	0.0167	TNFRSF10D
Retinol Biosynthesis	0	0.0213	RDH10
Role of IL-17A in Arthritis	0	0.0175	PIK3CB
Role of MAPK Signaling in Promoting the Pathogenesis of Influenza	0	0.0265	NRAS,PRKCA,RAP2A
Role of NFAT in Regulation of the Immune Response	0	0.0204	CALM1 (includes others),CHUK,GNA11,GNA12,GSK3B,NRAS,ORAI1,PIK3CB,PLCB1,PPP3CA,RAP2A,SOS2
Role of PKR in Interferon Induction and Antiviral Response	0	0.0294	CHUK,E2F1,HMGB1,PDGFC
Role of Pattern Recognition Receptors in Recognition of Bacteria and Viruses	0	0.0128	PIK3CB,PRKCA
Role of RIG1-like Receptors in Antiviral Innate Immunity	0	0.0217	CHUK
SAPK/JNK Signaling	0	0.0159	GNA12,MAP3K20,MAP3K3,MAP4K5,NRAS,PIK3CB,RAP2A,SOS2
Serotonin Degradation	0	0.0141	ALDH1A3
Systemic Lupus Erythematosus In B Cell Signaling Pathway	0	0.018	CALM1 (includes others),CCND1,GSK3B,INPP5F,IRAK1,NRAS,PAG1,PIK3CB,PPP3CA,PRKCA,PTPN11,RAP2A,SOS2
Systemic Lupus Erythematosus In T Cell Signaling Pathway	0	0.0218	CREB3L2,FNBP1,GNA12,NRAS,ORAI1,PIK3CB,PPP2R5A,PPP2R5C,PPP3CA,RAB4A,RAP2A,RHOBTB1,RHOQ,SOS2
Systemic Lupus Erythematosus Signaling	0	0.0129	LSM14A,LSM5,NRAS,PIK3CB,RAP2A,SNRNP48,SNRPE,SOS2
T Cell Exhaustion Signaling Pathway	0	0.0141	NRAS,PIK3CB,PPP2R5A,PPP2R5C,PTPN11,RAP2A,TCF7,VEGFA
T Cell Receptor Signaling	0	0.0212	CALM1 (includes others),CHUK,GSK3B,NRAS,PAG1,PIK3CB,PPP3CA,PTPN11,RAP2A,SOS2,TCF3,TCF7,TCF7L2
TEC Kinase Signaling	0	0.0155	FNBP1,GNA11,GNA12,GTF2I,PIK3CB,PRKCA,RHOBTB1,RHOQ,TNFRSF21
TNFR1 Signaling	0	0.0192	CHUK
TREM1 Signaling	0	0.013	IRAK1
TWEAK Signaling	0	0.027	CHUK
Th1 Pathway	0	0.0082	PIK3CB
Th1 and Th2 Activation Pathway	0	0.00581	PIK3CB
Th17 Activation Pathway	0	0.00207	IRAK1
Th2 Pathway	0	0.0073	PIK3CB
Toll-like Receptor Signaling	0	0.0256	CHUK,IRAK1
Type I Diabetes Mellitus Signaling	0	0.00393	CHUK,IRAK1
Unfolded protein response	0	0.0222	DNAJC21,SREBF2
VDR/RXR Activation	0	0.0128	PRKCA
Wound Healing Signaling Pathway	0	0.0278	CHUK,NRAS,PDGFC,PRKCA,RAP2A,SOS2,VEGFA
Xenobiotic Metabolism AHR Signaling Pathway	0	0.023	ALDH1A3,MGST1
nNOS Signaling in Skeletal Muscle Cells	0	0.0208	CALM1 (includes others)
tRNA Splicing	0	0.0217	PDE5A

## Sheet: Cluster6_Down_IPA_Analysis
Ingenuity Canonical Pathways	-log(p-value)	Ratio	Molecules
Role of Hypercytokinemia/hyperchemokinemia in the Pathogenesis of Influenza	18.1	0.326	CASP1,CCL3,CCL5,CXCL10,CXCL8,DDX58,EIF2AK2,IFIT2,IFIT3,IFNB1,IFNL1,IFNL2,IL1RN,IL6,IRF3,IRF7,ISG15,ISG20,MX1,NLRP3,OAS1,OAS2,OAS3,RSAD2,STAT1,STAT2,TICAM1,TLR3
Interferon Signaling	14.4	0.472	IFI35,IFI6,IFIT1,IFIT3,IFITM2,IFITM3,IFNB1,IRF1,ISG15,JAK2,MX1,OAS1,PSMB8,RELA,STAT1,STAT2,TAP1
Neuroinflammation Signaling Pathway	12.6	0.139	AKT2,APH1A,APP,ATF4,B2M,BACE2,BDNF,BIRC2,BIRC3,BMPR2,CASP1,CASP3,CASP8,CCL3,CCL5,CFLAR,CREB3,CXCL10,CXCL8,FAS,GLUL,GRINA,HLA-A,HLA-B,HLA-C,HLA-E,HLA-F,IFNB1,IL6,IRF3,IRF7,JAK2,MR1,NCSTN,NFATC3,NLRP3,PIK3CA,PLA2G4A,PPP3CC,RELA,RIPK1,STAT1,TICAM1,TLR3
Coronavirus Pathogenesis Pathway	10.8	0.158	ADAM17,ADAM9,ATF4,BST2,CASP1,CASP3,CASP8,CCL5,CXCL8,DDX58,HDAC6,HDAC9,IFNB1,IL6,IRF3,IRF7,NFKBIA,NLRP3,OAS1,OAS2,OAS3,RELA,RIPK1,SERPINE1,STAT1,STAT2,STAT3,STING1,TICAM1,TLR3,TRIM25,ZC3HAV1
Protein Ubiquitination Pathway	10.3	0.135	B2M,BAG1,BIRC2,BIRC3,DNAJA1,DNAJB6,DNAJC1,DNAJC15,HLA-A,HLA-B,HLA-C,HLA-E,HLA-F,HSCB,HSP90B1,HSPA5,MR1,PSMA3,PSMA4,PSMA5,PSMB7,PSMB8,PSMB9,PSME1,PSME2,TAP1,UBE2D3,UBE2E1,UBE2L6,UBE2Z,USP11,USP14,USP15,USP18,USP25,USP28,USP33
Necroptosis Signaling Pathway	10.1	0.172	AXL,BIRC2,BIRC3,CAMK2D,CASP1,CASP8,CFLAR,EIF2AK2,FAS,GLUD1,GLUL,IFNB1,IRF3,MLKL,NLRP3,PLA2G4A,PPP3CC,RBCK1,RIPK1,STAT1,STAT2,TICAM1,TLR3,TNFSF10,TOMM7,TRADD,TSPO
Antigen Presentation Pathway	10	0.359	B2M,CALR,HLA-A,HLA-B,HLA-C,HLA-E,HLA-F,MR1,NLRC5,PDIA3,PSMB8,PSMB9,TAP1,TAPBP
Tumor Microenvironment Pathway	9.46	0.156	AKT2,CD274,CFLAR,CSF1,CXCL8,FAS,FGF1,FGF14,FGF2,FGF5,FN1,HLA-A,HLA-B,HLA-C,HLA-E,HLA-F,IDO1,IL6,ITGA5,JAK2,LGALS9,MYC,PDCD1LG2,PIK3CA,RELA,RRAS2,STAT3,VEGFC
Role of Pattern Recognition Receptors in Recognition of Bacteria and Viruses	9.45	0.167	C3AR1,CASP1,CCL5,CXCL8,DDX58,EIF2AK2,EIF2S1,IFIH1,IFNB1,IL6,IRF3,IRF7,NLRP3,NOD1,OAS1,OAS2,OAS3,PIK3CA,PRKCD,PTX3,RELA,RIPK2,TICAM1,TLR3,TNFSF10,TNFSF13B
Death Receptor Signaling	9.17	0.208	BIRC2,BIRC3,CASP3,CASP7,CASP8,CFLAR,FAS,LMNA,NFKBIA,PARP10,PARP12,PARP14,PARP4,PARP8,PARP9,RELA,RIPK1,TNFSF10,TNKS2,TRADD
Activation of IRF by Cytosolic Pattern Recognition Receptors	8.58	0.246	ADAR,DDX58,DHX58,IFIH1,IFIT2,IFNB1,IL6,IRF3,IRF7,ISG15,NFKBIA,PPIB,RELA,RIPK1,STAT1,STAT2
Role of PKR in Interferon Induction and Antiviral Response	7.16	0.154	ATF3,CASP1,CASP3,CASP8,DDX58,EIF2AK2,EIF2S1,FAS,HSP90B1,HSPA5,IFIH1,IFNB1,IRF1,IRF3,NFKBIA,NLRP3,RELA,STAT1,STAT2,STAT3,TLR3
Role of Macrophages, Fibroblasts and Endothelial Cells in Rheumatoid Arthritis	7.13	0.107	AKT2,ATF4,CAMK2D,CCL5,CREB3,CSF1,CXCL8,DKK1,DKK3,FGF2,FN1,IL1RN,IL6,IL6ST,IL7,JAK2,MYC,NFATC3,NFKBIA,PDIA3,PIK3CA,PPP3CC,PRKCD,RELA,RIPK1,RRAS2,SFRP1,SOCS3,STAT3,TCF4,TLR3,TNFSF13B,TRADD,TRAF1,VEGFC
Pulmonary Fibrosis Idiopathic Signaling Pathway	6.7	0.104	ADAM10,ADAMTS1,AKT2,AXL,BMPR2,CCN2,COL4A1,COL8A1,EDN1,EDNRA,EGR1,FGF2,FGFR1,FN1,IL6,IL6ST,ILK,JAK2,LATS2,MTF2,PIK3CA,PMAIP1,PTK2B,RELA,RPS6KA5,RPS6KC1,RRAS2,SERPINE1,STAT3,STAT6,TCF4,THBS1,VIM,YAP1
Retinoic acid Mediated Apoptosis Signaling	6.39	0.217	CASP3,CASP8,CFLAR,IFNB1,IRF1,PARP10,PARP12,PARP14,PARP4,PARP8,PARP9,TNFSF10,TNKS2
Regulation Of The Epithelial Mesenchymal Transition By Growth Factors Pathway	6.31	0.125	AKT2,DOCK10,EGR1,FGF1,FGF14,FGF2,FGF5,FGFR1,FRS2,HMGA2,IL6,JAK2,LATS2,MET,PIK3CA,RELA,RRAS2,STAT3,TNFSF10,TNFSF13B,TNFSF18,VIM,YAP1,ZEB2
Pyroptosis Signaling Pathway	6.26	0.172	CASP1,CASP3,CASP4,CASP8,GBP1,GBP2,GBP3,GBP4,GBP5,GSDMD,IRF2,NEK7,NLRP3,PANX1,TLR3,TXNIP
Role of Tissue Factor in Cancer	6.26	0.155	AKT2,CASP3,CCN1,CCN2,CSF1,CXCL8,EGR1,FGF5,FYN,JAK2,LYN,PDIA6,PIK3CA,PLAUR,PTK2B,RPS6KA5,RRAS2,VEGFC
Endoplasmic Reticulum Stress Pathway	6.18	0.381	ATF4,CALR,CASP3,CASP7,EIF2S1,HSP90B1,HSPA5,XBP1
Epithelial Adherens Junction Signaling	6.09	0.134	ACTR3,AKT2,ARPC2,ARPC5,BMPR2,CTNNA1,CTNND1,FGF1,FGFR1,FYN,LATS2,MET,MYL12A,NECTIN2,NECTIN3,PAK3,PPP2R2A,RRAS2,TCF4,YAP1,ZBTB33
Phagosome Maturation	6	0.132	ATP6V1B2,B2M,CALR,CTSB,CTSC,CTSO,CTSS,DYNC1H1,DYNLT1,HLA-A,HLA-B,HLA-C,HLA-E,HLA-F,MR1,NAPA,PRDX6,RILP,TAP1,TUBB2A,VPS37A
TWEAK Signaling	6	0.27	BIRC2,BIRC3,CASP3,CASP7,CASP8,NFKBIA,RELA,RIPK1,TRADD,TRAF1
Role of RIG1-like Receptors in Antiviral Innate Immunity	5.95	0.239	CASP8,DDX58,DHX58,IFIH1,IFNB1,IRF3,IRF7,NFKBIA,RELA,RIPK1,TRIM25
Hepatic Fibrosis / Hepatic Stellate Cell Activation	5.67	0.119	BAMBI,CCL5,CCN2,COL4A1,COL8A1,CSF1,CXCL8,EDN1,EDNRA,FAS,FGF1,FGF2,FGFR1,FN1,IGFBP3,IL6,KLF6,MET,MYO10,RELA,SERPINE1,STAT1,VEGFC
Huntington's Disease Signaling	5.66	0.102	AKT2,ATF4,BDNF,CASP1,CASP3,CASP4,CASP7,CASP8,CREB3,GNB4,GNG11,GNG5,HDAC6,HDAC9,HSPA5,NAPA,PIK3CA,PRKCD,PSMA3,PSMA4,PSMA5,PSMB7,PSMB8,PSMB9,PSME1,PSME2,SDHA,SGK1,TGM2
Crosstalk between Dendritic Cells and Natural Killer Cells	5.66	0.165	CAMK2D,FAS,HLA-A,HLA-B,HLA-C,HLA-E,HLA-F,IFNB1,IL15RA,IL6,MICB,NECTIN2,RELA,TLR3,TNFSF10
MYC Mediated Apoptosis Signaling	5.57	0.22	ADRB2,CASP3,CASP8,CDKN2A,CFLAR,FAS,MAX,MCL1,MYC,PMAIP1,TRADD
TNFR1 Signaling	5.39	0.212	BIRC2,BIRC3,CASP3,CASP7,CASP8,NFKBIA,PAK3,RELA,RIPK1,TNFAIP3,TRADD
Molecular Mechanisms of Cancer	5.21	0.085	AKT2,APH1A,BIRC2,BIRC3,BMP4,BMPR2,CAMK2D,CASP3,CASP7,CASP8,CCND3,CDK1,CDKN2A,CFLAR,CTNNA1,CTNND1,FAS,FYN,GNB4,GNG11,GNG5,HDAC6,HDAC9,ITGA5,JAK2,MAX,MYC,NBN,NCSTN,NFKBIA,PAK3,PIK3CA,PMAIP1,PRKCD,RELA,RND3,RRAS2,TCF4
TREM1 Signaling	5.1	0.169	AKT2,CASP1,CCL3,CXCL8,IL6,ITGA5,JAK2,NLRC5,NLRP3,NOD1,RELA,STAT3,TLR3
FAT10 Signaling Pathway	5.06	0.196	NUB1,PSMA3,PSMA4,PSMA5,PSMB7,PSMB8,PSMB9,PSME1,PSME2,UBA6,UBE2Z
BAG2 Signaling Pathway	4.68	0.155	CASP3,CTSB,HSPA5,MYC,PSMA3,PSMA4,PSMA5,PSMB7,PSMB8,PSMB9,PSME1,PSME2,RELA
UVA-Induced MAPK Signaling	4.59	0.143	CASP3,PARP10,PARP12,PARP14,PARP4,PARP8,PARP9,PDIA3,PIK3CA,RPS6KA5,RPS6KC1,RRAS2,STAT1,TNKS2
Regulation of the Epithelial-Mesenchymal Transition Pathway	4.59	0.108	ADAM17,AKT2,APH1A,EGR1,FGF1,FGF14,FGF2,FGF5,FGFR1,FRS2,HMGA2,JAK2,LOX,MET,NCSTN,PIK3CA,RELA,RRAS2,STAT3,TCF4,ZEB2
FGF Signaling	4.57	0.151	AKT2,ATF4,CREB3,FGF1,FGF14,FGF2,FGF5,FGFR1,FRS2,MET,PIK3CA,RPS6KA5,STAT3
ID1 Signaling Pathway	4.43	0.105	AKT2,APP,ATF3,BMP4,BMPR2,CCN2,CDKN2A,EGR1,FGF2,FGFR1,FN1,FYN,IL6,LYN,MYC,PIK3CA,RRAS2,STAT3,TGM2,VEGFC,VIM
Role of MAPK Signaling in Inhibiting the Pathogenesis of Influenza	4.4	0.156	CASP3,CCL5,CXCL10,CXCL8,EIF2AK2,IFNB1,IL6,NFKBIA,PLA2G4A,PLAAT3,PLAAT4,PRDX6
Ephrin Receptor Signaling	4.33	0.103	ACTR3,ADAM10,AKT2,ANGPT1,ARPC2,ARPC5,ATF4,CREB3,FGF1,FYN,GNB4,GNG11,GNG5,GRINA,ITGA5,JAK2,PAK3,RRAS2,SDCBP,STAT3,VEGFC
Osteoarthritis Pathway	4.28	0.0975	ATF4,BMPR2,CASP1,CASP3,CASP4,CASP7,CASP8,CREB3,CTNNA1,CXCL8,DKK1,FGF2,FGFR1,FN1,ITGA5,MEF2C,NAMPT,RELA,S1PR3,SOX9,SPHK1,TCF4,VEGFC
Inhibition of ARE-Mediated mRNA Degradation Pathway	4.24	0.112	AKT2,DCP1A,EXOSC9,PPP2R2A,PSMA3,PSMA4,PSMA5,PSMB7,PSMB8,PSMB9,PSME1,PSME2,TNFSF10,TNFSF13B,TNFSF18,XRN1,ZFP36,ZFP36L2
PD-1, PD-L1 cancer immunotherapy pathway	4.2	0.132	AKT2,B2M,CD274,HLA-A,HLA-B,HLA-C,HLA-E,HLA-F,JAK2,LATS2,MR1,PDCD1LG2,PIK3CA,YAP1
Clathrin-mediated Endocytosis Signaling	4.17	0.104	ACTR3,APOL1,ARPC2,ARPC5,CD2AP,FGF1,FGF14,FGF2,FGF5,HIP1R,ITGA5,MET,MYO1E,MYO6,PICALM,PIK3CA,PPP3CC,SH3GLB1,SH3KBP1,VEGFC
Role of Osteoblasts, Osteoclasts and Chondrocytes in Rheumatoid Arthritis	4.17	0.0982	ADAM17,AKT2,BIRC2,BIRC3,BMP4,BMPR2,CSF1,DKK1,DKK3,IL1RN,IL6,IL7,ITGA5,NFATC3,NFKBIA,PIK3CA,PPP3CC,PTK2B,RELA,SFRP1,TCF4,TRADD
Inflammasome pathway	4.08	0.3	CASP1,CASP8,CTSB,NEK7,NLRP3,PANX1
Glucocorticoid Receptor Signaling	4.02	0.0723	ADRB2,AKT2,ANXA1,B2M,BAG1,CCL3,CCL5,CXCL8,DUSP1,FKBP5,GTF2B,GTF2F1,HLA-A,HLA-B,HLA-C,HLA-E,HLA-F,HSP90B1,HSPA5,IFNB1,IL15RA,IL1RN,IL6,IL6ST,IRF3,JAK2,KRT8,MYC,NFATC3,NFKBIA,PIK3CA,PLA2G4A,PPP3CC,RELA,RPS6KA5,RRAS2,SDHA,SERPINE1,SGK1,STAT1,STAT3,TAF7
Natural Killer Cell Signaling	3.98	0.101	AKT2,B2M,FYN,HLA-A,HLA-B,HLA-C,HLA-E,HLA-F,HSPA5,JAK2,MAP3K8,MICB,NECTIN2,NFATC3,PAK3,PIK3CA,PTK2B,RELA,RRAS2,TNFSF10
MSP-RON Signaling In Cancer Cells Pathway	3.95	0.114	AKT2,ATF4,CREB3,ELF1,MET,MYC,NFKBIA,PIK3CA,PLAUR,PTK2B,RELA,RRAS2,STAT3,TCF4,VEGFC,VIM
ILK Signaling	3.95	0.1	ACTN1,AKT2,ATF4,CASP3,CREB3,DSP,FERMT2,FN1,ILK,MYC,MYO10,PIK3CA,PPP2R2A,RELA,RICTOR,RND3,RPS6KA5,TMSB10/TMSB4X,VEGFC,VIM
Hepatic Fibrosis Signaling Pathway	3.9	0.0782	AKT2,ATF4,BAMBI,BMPR2,CASP3,CCL3,CCL5,CCN2,CREB3,CXCL8,EDN1,EDNRA,FGF2,FGFR1,IL1RN,ITGA5,JAK2,MYC,MYL12A,NFKBIA,PIK3CA,PRKCD,RELA,RIPK1,RND3,RRAS2,SDHA,SERPINE1,STAT3,TCF4,TRADD,VEGFC,YAP1
ERK5 Signaling	3.89	0.149	ATF4,CREB3,FOSL1,IL6ST,MAP3K8,MEF2C,MYC,RPS6KA5,RPS6KC1,RRAS2,SGK1
NRF2-mediated Oxidative Stress Response	3.81	0.0928	ATF4,BACH1,CBR1,CYP2J2,DNAJA1,DNAJA2,DNAJB6,DNAJC1,DNAJC15,FKBP5,FOSL1,GSTK1,GSTO1,HSP90B1,JUNB,MAFF,MGST2,PIK3CA,PPIB,PRKCD,RRAS2,USP14
Unfolded protein response	3.73	0.133	ATF4,CALR,DNAJA1,DNAJA2,DNAJB6,DNAJC1,DNAJC15,HSP90B1,HSPA5,PDIA6,PPP1R15A,XBP1
Induction of Apoptosis by HIV1	3.71	0.154	BIRC2,BIRC3,CASP3,CASP8,FAS,NFKBIA,RELA,RIPK1,TRADD,TRAF1
Endocannabinoid Cancer Inhibition Pathway	3.7	0.109	AKT2,ATF3,ATF4,CASP1,CASP3,CASP4,CASP7,CASP8,CCND3,CREB3,MYC,PIK3CA,SPTLC2,TCF4,VEGFC,VIM
IL-7 Signaling Pathway	3.68	0.141	AKT2,BCL6,CCND3,FYN,IL7,LYN,MCL1,MET,MYC,PIK3CA,STAT1
Pathogenesis of Multiple Sclerosis	3.61	0.444	CCL3,CCL5,CXCL10,CXCL11
Th1 Pathway	3.54	0.115	APH1A,CD274,HLA-A,HLA-B,IL6,IRF1,JAK2,LGALS9,NCSTN,NFATC3,PIK3CA,SOCS3,STAT1,STAT3
Role of JAK family kinases in IL-6-type Cytokine Signaling	3.5	0.24	IL6,IL6ST,JAK2,SOCS3,STAT1,STAT3
JAK/STAT Signaling	3.49	0.134	AKT2,IL6,JAK2,PIK3CA,RELA,RRAS2,SOCS3,STAT1,STAT2,STAT3,STAT6
Role of JAK1 and JAK3 in γc Cytokine Signaling	3.49	0.145	IL15RA,IL7,JAK2,PIK3CA,PTK2B,RRAS2,SOCS3,STAT1,STAT3,STAT6
Small Cell Lung Cancer Signaling	3.46	0.125	AKT2,BIRC2,CCND3,CKS1B,HDAC6,HDAC9,MAX,MYC,NFKBIA,PIK3CA,RELA,TRAF1
Cardiac Hypertrophy Signaling (Enhanced)	3.42	0.07	ADRB2,AKT2,BMPR2,CAMK2D,CXCL8,EDN1,EDNRA,FGF1,FGF14,FGF2,FGF5,FGFR1,GNB4,GNG11,GNG5,HDAC6,HDAC9,IL15RA,IL6,IL6ST,ITGA5,JAK2,MAP3K8,MEF2C,MYC,NFATC3,PDE4B,PDIA3,PIK3CA,PPP3CC,PRKCD,RCAN1,RELA,RPS6KA5,RRAS2,STAT3,TNFSF10,TNFSF13B
Role of JAK1, JAK2 and TYK2 in Interferon Signaling	3.4	0.231	IFNB1,JAK2,RELA,STAT1,STAT2,STAT3
PEDF Signaling	3.39	0.131	AKT2,BDNF,CASP7,CASP8,CFLAR,FAS,NFKBIA,PIK3CA,RELA,RRAS2,TCF4
p53 Signaling	3.38	0.122	AKT2,CDKN2A,FAS,GADD45A,HDAC9,PIK3CA,PLAGL1,PMAIP1,PML,SCO2,SERPINE2,THBS1
PI3K Signaling in B Lymphocytes	3.33	0.105	AKT2,ATF3,ATF4,ATF5,CAMK2D,FYN,LYN,NFATC3,NFKBIA,PDIA3,PIK3CA,PLEKHA4,PPP3CC,RELA,RRAS2
Prolactin Signaling	3.3	0.128	FYN,IRF1,JAK2,MYC,NMI,PIK3CA,PRKCD,RRAS2,SOCS3,STAT1,STAT3
Bladder Cancer Signaling	3.23	0.112	CDKN2A,CXCL8,FGF1,FGF14,FGF2,FGF5,HDAC6,HDAC9,MYC,RPS6KA5,RRAS2,THBS1,VEGFC
Senescence Pathway	3.18	0.0805	AKT2,ATF3,BMPR2,CCND3,CDK1,CDKN2A,CXCL8,ELF1,GADD45A,HBP1,IFNB1,IL6,IRF3,NBN,NFATC3,PHF19,PIK3CA,PML,PPP2R2A,PPP3CC,RPS6KA5,RRAS2,SERPINE1,STING1
Apoptosis Signaling	3.14	0.115	BIRC2,BIRC3,CASP3,CASP7,CASP8,CDK1,FAS,LMNA,MCL1,NFKBIA,RELA,RRAS2
Virus Entry via Endocytic Pathways	3.14	0.115	B2M,FYN,HLA-A,HLA-B,HLA-C,HLA-E,HLA-F,ITGA5,MR1,PIK3CA,PRKCD,RRAS2
Sphingosine-1-phosphate Signaling	3.09	0.108	AKT2,ASAH2B,CASP1,CASP3,CASP4,CASP7,CASP8,PDIA3,PIK3CA,PTK2B,RND3,S1PR3,SPHK1
p38 MAPK Signaling	3.09	0.108	ATF4,CREB3,DUSP1,FAS,IL1RN,MAX,MEF2C,MYC,PLA2G4A,RPS6KA5,RPS6KC1,STAT1,TRADD
ERK/MAPK Signaling	3.08	0.088	ATF4,CREB3,DUSP1,DUSP6,ELF1,FYN,ITGA5,MYC,PAK3,PIK3CA,PLA2G4A,PPP2R2A,PRKCD,PTK2B,RPS6KA5,RRAS2,STAT1,STAT3,VRK2
Acute Phase Response Signaling	3.03	0.0919	AKT2,C1R,FN1,IL1RN,IL6,IL6ST,JAK2,NFKBIA,PIK3CA,RELA,RIPK1,RRAS2,SERPINE1,SOCS3,STAT3,TCF4,TRADD
IL-15 Production	2.99	0.106	AXL,FGFR1,FYN,IFNB1,IL6,IRF1,IRF3,JAK2,LYN,MET,PTK2B,RELA,STAT1
Th1 and Th2 Activation Pathway	2.94	0.093	APH1A,BMPR2,CD274,HLA-A,HLA-B,IL6,IRF1,JAK2,LGALS9,NCSTN,NFATC3,PIK3CA,SOCS3,STAT1,STAT3,STAT6
TNFR2 Signaling	2.89	0.188	BIRC2,BIRC3,NFKBIA,RELA,TNFAIP3,TRAF1
FLT3 Signaling in Hematopoietic Progenitor Cells	2.89	0.122	AKT2,ATF4,CREB3,PIK3CA,RPS6KA5,RRAS2,STAT1,STAT2,STAT3,STAT6
Role of MAPK Signaling in the Pathogenesis of Influenza	2.89	0.122	AKT2,CASP3,CCL5,CXCL10,IFNB1,PLA2G4A,PLAAT3,PLAAT4,PRDX6,RRAS2
HIF1α Signaling	2.87	0.0865	AKT2,CAMK2D,EDN1,FGF2,HK2,HSPA5,IL6,MET,PIK3CA,PKM,PPP3CC,PRKCD,RRAS2,SAT1,SERPINE1,STAT3,VEGFC,VIM
IL-6 Signaling	2.83	0.102	AKT2,CXCL8,IL1RN,IL6,IL6ST,JAK2,MCL1,NFKBIA,PIK3CA,RELA,RRAS2,SOCS3,STAT3
GM-CSF Signaling	2.82	0.129	AKT2,CAMK2D,JAK2,LYN,PIK3CA,PPP3CC,RRAS2,STAT1,STAT3
Apelin Cardiac Fibroblast Signaling Pathway	2.78	0.217	AKT2,CCN2,IL6,SERPINE1,SPHK1
Growth Hormone Signaling	2.77	0.127	IGFBP3,JAK2,PIK3CA,PRKCD,RPS6KA5,RPS6KC1,SOCS3,STAT1,STAT3
fMLP Signaling in Neutrophils	2.74	0.0992	ACTR3,ARPC2,ARPC5,GNB4,GNG11,GNG5,NFATC3,NFKBIA,PIK3CA,PPP3CC,PRKCD,RELA,RRAS2
IL-23 Signaling Pathway	2.73	0.152	AKT2,JAK2,NFKBIA,PIK3CA,RELA,SOCS3,STAT3
Oxytocin In Brain Signaling Pathway	2.73	0.0863	AKT2,ATF4,CASP1,CREB3,GNB4,GNG11,GNG5,IL6,MEF2C,NLRP3,PIK3CA,PLA2G4A,PLAAT3,PLAAT4,PRDX6,PRKCD,RRAS2
IL-13 Signaling Pathway	2.72	0.103	AKT2,DUSP1,FOSL2,FYN,JAK2,LYN,PIK3CA,PRKCD,SOCS3,STAT1,STAT3,STAT6
Tumoricidal Function of Hepatic Natural Killer Cells	2.69	0.208	CASP3,CASP7,CASP8,FAS,SRGN
Role of IL-17F in Allergic Inflammatory Airway Diseases	2.67	0.149	ATF4,CREB3,CXCL10,CXCL8,IL6,RELA,RPS6KA5
Mouse Embryonic Stem Cell Pluripotency	2.62	0.106	AKT2,BMP4,BMPR2,ID3,IL6ST,JAK2,MYC,PIK3CA,RRAS2,STAT3,TCF4
Adipogenesis pathway	2.62	0.0963	BMP4,BMPR2,FGF1,FGF2,FGFR1,HDAC6,HDAC9,RPS6KC1,SAP130,SAP18,SOX9,TXNIP,XBP1
Caveolar-mediated Endocytosis Signaling	2.61	0.12	B2M,FYN,HLA-A,HLA-B,HLA-C,HLA-E,HLA-F,ITGA5,MR1
Hypoxia Signaling in the Cardiovascular System	2.57	0.118	ATF4,CREB3,EDN1,HSP90B1,NFKBIA,UBE2D3,UBE2E1,UBE2L6,UBE2Z
IL-17A Signaling in Gastric Cells	2.53	0.192	CCL5,CXCL10,CXCL11,CXCL8,RELA
Axonal Guidance Signaling	2.51	0.0648	ACTR3,ADAM10,ADAM17,ADAM9,ADAMTS1,AKT2,ARPC2,ARPC5,BDNF,BMP4,ERAP2,FYN,GNB4,GNG11,GNG5,ITGA5,LNPEP,MET,MYL12A,NFATC3,PAK3,PDIA3,PIK3CA,PPP3CC,PRKCD,RRAS2,RTN4,SDCBP,SEMA3A,SEMA3D,SLIT2,TUBB2A,VEGFC
Reelin Signaling in Neurons	2.51	0.0935	ACTR3,AKT2,APP,ARHGEF40,ARPC2,ARPC5,CAMK2D,FYN,GRINA,ITGA5,LYN,NECTIN3,PIK3CA
IL-3 Signaling	2.45	0.114	AKT2,JAK2,PIK3CA,PPP3CC,PRKCD,RRAS2,STAT1,STAT3,STAT6
Endothelin-1 Signaling	2.45	0.0833	CASP1,CASP3,CASP4,CASP7,CASP8,EDN1,EDNRA,MYC,PDIA3,PIK3CA,PLA2G4A,PLAAT3,PLAAT4,PRDX6,PRKCD,RRAS2
Pyridoxal 5'-phosphate Salvage Pathway	2.4	0.121	ADPGK,AKT2,CDK1,EIF2AK2,MAP3K8,PAK3,PRKCD,SGK1
BEX2 Signaling Pathway	2.38	0.111	AKT2,LMO2,MAP2,NFKBIA,PPP2R2A,RELA,STAT3,TCF4,VEGFC
Ascorbate Recycling (Cytosolic)	2.35	0.667	GLRX,GSTO1
Autophagy	2.34	0.0791	AKT2,ATF4,ATG12,BECN1,BNIP3,CREB3,FGF2,MYC,OPTN,PI4K2A,PIK3CA,PPP2R2A,PPP3CC,RIPK1,RIPK2,STX17,TICAM1
Remodeling of Epithelial Adherens Junctions	2.32	0.118	ACTN1,ACTR3,ARPC2,ARPC5,CTNNA1,CTNND1,MET,TUBB2A
Wound Healing Signaling Pathway	2.32	0.0754	BMPR2,CCL5,COL4A1,COL8A1,CXCL8,FGF2,FN1,IL1RN,IL6,JAK2,LAMB1,NFKBIA,RRAS2,STAT1,TNFSF10,TNFSF13B,TRADD,VEGFC,VIM
Prostate Cancer Signaling	2.31	0.0965	AKT2,ATF4,CREB3,HDAC6,HDAC9,HSP90B1,NFKBIA,NKX3-1,PIK3CA,RELA,RRAS2
Lymphotoxin β Receptor Signaling	2.28	0.127	AKT2,BIRC2,CASP3,NFKBIA,PIK3CA,RELA,TRAF1
CSDE1 Signaling Pathway	2.24	0.125	AKT2,CCND3,DCP1A,FN1,MYC,PAIP1,VIM
P2Y Purigenic Receptor Signaling Pathway	2.24	0.0902	AKT2,ATF4,CREB3,GNB4,GNG11,GNG5,MYC,PDIA3,PIK3CA,PRKCD,RELA,RRAS2
Oncostatin M Signaling	2.22	0.14	IL6ST,JAK2,MT2A,RRAS2,STAT1,STAT3
CNTF Signaling	2.19	0.123	IL6ST,JAK2,PIK3CA,RPS6KA5,RRAS2,STAT1,STAT3
MSP-RON Signaling In Macrophages Pathway	2.17	0.0924	ATF4,CREB3,ETV3,JAK2,NFKBIZ,PIK3CA,RELA,RRAS2,SOCS3,STAT1,STAT3
Germ Cell-Sertoli Cell Junction Signaling	2.15	0.0819	ACTN1,CTNNA1,CTNND1,ILK,MAP3K8,NECTIN2,NECTIN3,PAK3,PIK3CA,RAB8B,RND3,RRAS2,TJP1,TUBB2A
IGF-1 Signaling	2.14	0.0962	AKT2,CCN1,CCN2,IGFBP3,IGFBP6,JAK2,PIK3CA,RRAS2,SOCS3,STAT3
Actin Cytoskeleton Signaling	2.12	0.0735	ACTN1,ACTR3,ARPC2,ARPC5,EZR,FGF1,FGF14,FGF2,FGF5,FN1,ITGA5,MSN,MYL12A,MYO10,PAK3,PIK3CA,RRAS2,TMSB10/TMSB4X
Glutathione Redox Reactions II	2.07	0.5	GLRX,PDIA3
RANK Signaling in Osteoclasts	2.05	0.0989	AKT2,BIRC2,BIRC3,MAP3K8,NFKBIA,PIK3CA,PPP3CC,PTK2B,RELA
Telomerase Signaling	2.05	0.0935	AKT2,ELF1,HDAC6,HDAC9,HSP90B1,MYC,PIK3CA,PPP2R2A,RRAS2,TINF2
Inhibition of Angiogenesis by TSP1	2.02	0.147	AKT2,CASP3,CD47,FYN,THBS1
NF-κB Activation by Viruses	1.97	0.103	AKT2,EIF2AK2,NFKBIA,PIK3CA,PRKCD,RELA,RIPK1,RRAS2
Toll-like Receptor Signaling	1.97	0.103	EIF2AK2,IL1RN,NFKBIA,RELA,TICAM1,TLR3,TNFAIP3,TRAF1
VDR/RXR Activation	1.97	0.103	CCL5,CXCL10,GADD45A,GTF2B,IGFBP3,IGFBP6,KLF4,PRKCD
Insulin Secretion Signaling Pathway	1.97	0.0696	ATF4,CAMK2D,CREB3,EIF2S1,FYN,JAK2,LYN,NAPA,PAIP1,PDIA3,PIK3CA,PRKCD,RPS6KA5,SPCS3,SSR3,STAT1,STAT2,STAT3,STAT6
Thrombopoietin Signaling	1.96	0.111	JAK2,MYC,PIK3CA,PRKCD,RRAS2,STAT1,STAT3
Fcγ Receptor-mediated Phagocytosis in Macrophages and Monocytes	1.96	0.0957	ACTR3,AKT2,ARPC2,ARPC5,EZR,FYN,LYN,PRKCD,PTK2B
IL-9 Signaling	1.96	0.143	PIK3CA,RELA,SOCS3,STAT1,STAT3
Antioxidant Action of Vitamin C	1.92	0.0893	GLRX,GSTO1,JAK2,NFKBIA,PDIA3,PLA2G4A,PLAAT3,PLAAT4,PRDX6,RELA
FAT10 Cancer Signaling Pathway	1.9	0.12	AKT2,BMPR2,IL6,NFKBIA,RELA,STAT3
IL-22 Signaling	1.89	0.167	AKT2,SOCS3,STAT1,STAT3
Human Embryonic Stem Cell Pluripotency	1.88	0.0783	AKT2,BDNF,BMP4,BMPR2,FGF2,FGFR1,GNB4,GNG11,GNG5,PIK3CA,S1PR3,SPHK1,TCF4
Role of NFAT in Cardiac Hypertrophy	1.87	0.0721	AKT2,CAMK2D,GNB4,GNG11,GNG5,HDAC6,HDAC9,IL6,IL6ST,MEF2C,PDIA3,PIK3CA,PPP3CC,PRKCD,RCAN1,RRAS2
Opioid Signaling Pathway	1.86	0.0679	AKT2,ATF4,CAMK2D,CREB3,FYN,GNB4,GNG11,GNG5,GRINA,LYN,MYC,NFKBIA,OGFR,PPP3CC,PRKCD,RGS20,RPS6KA5,RRAS2,TCF4
HGF Signaling	1.85	0.0833	AKT2,CDKN2A,ELF1,IL6,ITGA5,MAP3K8,MET,PIK3CA,PRKCD,RRAS2,STAT3
Salvage Pathways of Pyrimidine Ribonucleotides	1.85	0.0918	ADPGK,AKT2,APOBEC3F,CDK1,EIF2AK2,MAP3K8,PAK3,PRKCD,SGK1
Role of PI3K/AKT Signaling in the Pathogenesis of Influenza	1.85	0.106	AKT2,CCL5,IFNB1,IRF3,NFKBIA,PIK3CA,RELA
IL-17A Signaling in Airway Cells	1.82	0.104	AKT2,IL6,JAK2,NFKBIA,PIK3CA,RELA,STAT3
Amyotrophic Lateral Sclerosis Signaling	1.82	0.0862	BIRC2,BIRC3,CASP1,CASP3,CASP7,GLUL,GRINA,PIK3CA,RNF19A,VEGFC
NAD Signaling Pathway	1.82	0.0795	AKT2,FGF2,NAMPT,NT5E,PARP10,PARP12,PARP14,PARP4,PARP8,PARP9,PIK3CA,TNKS2
CLEAR Signaling Pathway	1.79	0.0667	AKT2,ATF4,ATP6V1B2,BECN1,BMPR2,BNIP3,CREB3,CTSB,FGF2,FGFR1,GNS,MID1,PML,PPP2R2A,PPP3CC,PRKCD,RRAGC,RRAS2,TLR3
ERBB4 Signaling	1.79	0.103	ADAM17,APH1A,NCSTN,PIK3CA,PRKCD,RRAS2,YAP1
SPINK1 General Cancer Pathway	1.76	0.101	AKT2,IL6,JAK2,MT2A,PIK3CA,RRAS2,STAT3
IL-8 Signaling	1.75	0.0714	AKT2,ANGPT1,CCND3,CXCL8,GNB4,GNG11,GNG5,NFKBIA,PIK3CA,PRKCD,PTK2B,RELA,RND3,RRAS2,VEGFC
Protein Kinase A Signaling	1.74	0.0611	AKAP7,ATF4,CAMK2D,CREB3,CREM,DUSP1,DUSP22,DUSP5,DUSP6,GNB4,GNG11,GNG5,MYL12A,NFATC3,NFKBIA,PDE4B,PDIA3,PPP3CC,PRKCD,PTK2B,PTPN12,PTPRA,PTPRK,RELA,TCF4
Telomere Extension by Telomerase	1.73	0.2	NBN,TINF2,TNKS2
NGF Signaling	1.73	0.0833	AKT2,ATF4,CREB3,MAP3K8,PIK3CA,PRKCD,RELA,RPS6KA5,RPS6KC1,RRAS2
PDGF Signaling	1.73	0.093	EIF2AK2,JAK2,MYC,PIK3CA,RRAS2,SPHK1,STAT1,STAT3
Colorectal Cancer Metastasis Signaling	1.71	0.0664	AKT2,CASP3,GNB4,GNG11,GNG5,IL6,IL6ST,JAK2,MYC,PIK3CA,RELA,RND3,RRAS2,STAT1,STAT3,TCF4,TLR3,VEGFC
Integrin Signaling	1.7	0.0704	ACTN1,ACTR3,AKT2,ARPC2,ARPC5,ASAP1,FYN,ILK,ITGA5,MYL12A,NEDD9,PAK3,PIK3CA,RND3,RRAS2
Rapoport-Luebering Glycolytic Shunt	1.69	0.333	MINPP1,PGAM1
Tryptophan Degradation to 2-amino-3-carboxymuconate Semialdehyde	1.69	0.333	IDO1,KMO
Renin-Angiotensin Signaling	1.68	0.082	CCL5,JAK2,PAK3,PIK3CA,PRKCD,PTK2B,RELA,RRAS2,STAT1,STAT3
Erythropoietin Signaling Pathway	1.67	0.0734	AKT2,BIRC2,BIRC3,CXCL8,IL6,JAK2,NFKBIA,PIK3CA,PRKCD,RELA,RRAS2,TNFSF10,TNFSF13B
Aryl Hydrocarbon Receptor Signaling	1.66	0.0755	CCND3,CDKN2A,FAS,GSTK1,GSTO1,HSP90B1,IL6,MGST2,MYC,NCOA7,RELA,TGM2
Sperm Motility	1.65	0.0667	AXL,FGFR1,FYN,GNB4,GNG11,GNG5,JAK2,LYN,MET,PDE4B,PDIA3,PLA2G4A,PLAAT3,PLAAT4,PRDX6,PRKCD,PTK2B
Glutathione Redox Reactions I	1.65	0.143	GPX8,GSTK1,MGST2,PRDX6
Chronic Myeloid Leukemia Signaling	1.63	0.0841	AKT2,CCND3,CDKN2A,HDAC6,HDAC9,MYC,PIK3CA,RELA,RRAS2
PI3K/AKT Signaling	1.62	0.0704	AKT2,HSP90B1,IL15RA,IL6ST,ILK,ITGA5,JAK2,MAP3K8,MCL1,NFKBIA,PIK3CA,PPP2R2A,RELA,RRAS2
Pulmonary Healing Signaling Pathway	1.62	0.0704	BMP4,BMPR2,FGFR1,FYN,LYN,MYC,NFKBIA,PRKCD,RRAS2,STAT3,TCF4,THBS1,VEGFC,YAP1
Pancreatic Adenocarcinoma Signaling	1.6	0.0794	AKT2,CDKN2A,HDAC6,HDAC9,JAK2,PIK3CA,RELA,STAT1,STAT3,VEGFC
Acute Myeloid Leukemia Signaling	1.6	0.0879	AKT2,MYC,PIK3CA,PML,RELA,RRAS2,STAT3,TCF4
B Cell Activating Factor Signaling	1.6	0.116	NFATC3,NFKBIA,RELA,TNFSF13B,TRAF1
RAN Signaling	1.58	0.176	KPNA1,KPNA2,KPNA6
Aldosterone Signaling in Epithelial Cells	1.57	0.0732	DNAJA1,DNAJB6,DNAJC1,DNAJC15,DUSP1,HSCB,HSP90B1,HSPA5,PDIA3,PIK3CA,PRKCD,SGK1
Endocannabinoid Developing Neuron Pathway	1.57	0.0787	AKT2,ATF4,CREB3,GNB4,GNG11,GNG5,PAX6,PIK3CA,RRAS2,STAT3
IL-4 Signaling	1.55	0.086	AKT2,HLA-A,HLA-B,JAK2,NFATC3,PIK3CA,RRAS2,STAT6
Macropinocytosis Signaling	1.55	0.0921	ANKFY1,CSF1,ITGA5,MET,PIK3CA,PRKCD,RRAS2
Ceramide Biosynthesis	1.55	0.286	KDSR,SPTLC2
Endometrial Cancer Signaling	1.54	0.1	AKT2,CTNNA1,ILK,MYC,PIK3CA,RRAS2
Angiopoietin Signaling	1.52	0.0909	AKT2,ANGPT1,NFKBIA,PAK3,PIK3CA,RELA,RRAS2
Differential Regulation of Cytokine Production in Macrophages and T Helper Cells by IL-17A and IL-17F	1.51	0.167	CCL3,CCL5,IL6
Role of MAPK Signaling in Promoting the Pathogenesis of Influenza	1.49	0.0796	ATP6V1B2,BECN1,CASP3,NFKBIA,PLA2G4A,PLAAT3,PLAAT4,PRDX6,RRAS2
Atherosclerosis Signaling	1.49	0.0763	APOL1,CSF1,CXCL8,IL1RN,IL6,PLA2G4A,PLAAT3,PLAAT4,PRDX6,RELA
CXCR4 Signaling	1.48	0.071	AKT2,EGR1,GNB4,GNG11,GNG5,LYN,MYL12A,PAK3,PIK3CA,PRKCD,RND3,RRAS2
Gαq Signaling	1.47	0.0706	AKT2,GNB4,GNG11,GNG5,NFATC3,NFKBIA,PIK3CA,PPP3CC,PRKCD,PTK2B,RELA,RND3
Thyroid Cancer Signaling	1.47	0.0886	AKT2,BDNF,CXCL8,MYC,PIK3CA,RRAS2,TCF4
Signaling by Rho Family GTPases	1.47	0.0634	ACTR3,ARPC2,ARPC5,EZR,GNB4,GNG11,GNG5,ITGA5,MSN,MYL12A,PAK3,PARD3,PIK3CA,PTK2B,RELA,RND3,VIM
iNOS Signaling	1.45	0.106	IRF1,JAK2,NFKBIA,RELA,STAT1
Sirtuin Signaling Pathway	1.43	0.0616	ADAM10,APP,ATG12,BECN1,CXCL8,DUSP6,GADD45A,GLUD1,MYC,NAMPT,NBN,PGAM1,RELA,SDHA,SMARCA5,STAT3,TOMM7,TSPO
Factors Promoting Cardiogenesis in Vertebrates	1.43	0.0719	ATF4,BMP4,BMPR2,CAMK2D,CREB3,DKK1,MEF2C,MYC,PDIA3,PRKCD,TCF4
WNT/β-catenin Signaling	1.42	0.0694	AKT2,BMPR2,CDKN2A,DKK1,DKK3,ILK,MYC,PPP2R2A,SFRP1,SOX9,TCF4,TLE4
STAT3 Pathway	1.42	0.0741	BMPR2,FGF2,FGFR1,IL15RA,IL6ST,JAK2,MYC,RRAS2,SOCS3,STAT3
PFKFB4 Signaling Pathway	1.42	0.104	ATF4,CREB3,FGF2,HK2,RPS6KA5
GNRH Signaling	1.42	0.0677	ATF4,CAMK2D,CREB3,EGR1,GNB4,GNG11,GNG5,MAP3K8,PAK3,PRKCD,PTK2B,RELA,RRAS2
ATM Signaling	1.41	0.0808	ATF4,CDK1,CREB3,GADD45A,NBN,NFKBIA,PPP2R2A,TLK2
Glutamine Biosynthesis I	1.41	1	GLUL
IL-12 Signaling and Production in Macrophages	1.4	0.0735	AKT2,APOL1,IRF1,MAP3K8,NFKBIA,PIK3CA,PRKCD,RELA,STAT1,STAT6
Agranulocyte Adhesion and Diapedesis	1.39	0.0654	CCL3,CCL5,CD99,CXCL10,CXCL11,CXCL16,CXCL2,CXCL8,EZR,FN1,IL1RN,ITGA5,MSN,MYO10
Role of JAK2 in Hormone-like Cytokine Signaling	1.38	0.118	JAK2,SOCS3,STAT1,STAT3
Synaptogenesis Signaling Pathway	1.37	0.0599	ACTR3,AKT2,ARPC2,ARPC5,ATF4,BDNF,CAMK2D,CREB3,CTNND1,FYN,GRINA,LRRTM2,LYN,NAPA,NECTIN3,PIK3CA,PRKCD,RRAS2,THBS1
RAC Signaling	1.36	0.0725	ACTR3,ARPC2,ARPC5,ITGA5,PAK3,PARD3,PIK3CA,PTK2B,RELA,RRAS2
Cell Cycle: G2/M DNA Damage Checkpoint Regulation	1.35	0.1	CDK1,CDKN2A,CKS1B,GADD45A,TRIP12
CD40 Signaling	1.34	0.0896	NFKBIA,PIK3CA,RELA,STAT3,TNFAIP3,TRAF1
Calcium Signaling	1.33	0.0642	ATF4,CALR,CAMK2D,CREB3,GRINA,HDAC6,HDAC9,MEF2C,MYO10,NFATC3,PPP3CC,RCAN1,TPM3,TRPC4
HIPPO signaling	1.32	0.0824	DLG3,LATS2,MOB1A,PARD3,PPP2R2A,TEAD1,YAP1
Amyloid Processing	1.32	0.098	AKT2,APH1A,APP,BACE2,NCSTN
Apelin Endothelial Signaling Pathway	1.31	0.0709	AKT2,ANGPT1,GNB4,GNG11,GNG5,MEF2C,PIK3CA,PRKCD,RELA,RRAS2
Cell Cycle: G1/S Checkpoint Regulation	1.31	0.0882	CCND3,CDKN2A,HDAC6,HDAC9,MAX,MYC
Oxytocin Signaling Pathway	1.3	0.0603	AKT2,ATF4,CCL5,CREB3,CXCL8,GNB4,GNG11,GNG5,IL6,MEF2C,MYO10,PIK3CA,PLA2G4A,PPP3CC,PRKCD,RELA,RRAS2
Hereditary Breast Cancer Signaling	1.29	0.0704	AKT2,BARD1,CCND3,CDK1,GADD45A,HDAC6,HDAC9,NBN,PIK3CA,RRAS2
Glioma Signaling	1.28	0.0726	AKT2,CAMK2D,CCND3,CDKN2A,HDAC6,HDAC9,PIK3CA,PRKCD,RRAS2
HOTAIR Regulatory Pathway	1.27	0.0675	AKT2,IRF1,MET,MTF2,MYC,NFKBIA,PIK3CA,RELA,STAT3,TCF4,VIM
EIF2 Signaling	1.25	0.0625	AKT2,ATF3,ATF4,ATF5,EIF2AK2,EIF2S1,EIF3M,HSPA5,MYC,PAIP1,PIK3CA,PPP1R15A,RRAS2,WARS1
Thrombin Signaling	1.24	0.0622	AKT2,ARHGEF40,CAMK2D,F2RL2,GNB4,GNG11,GNG5,MYL12A,PDIA3,PIK3CA,PRKCD,RELA,RND3,RRAS2
Docosahexaenoic Acid (DHA) Signaling	1.23	0.105	AKT2,APP,CASP3,PIK3CA
IL-17A Signaling in Fibroblasts	1.23	0.105	IL6,NFKBIA,NFKBIZ,RELA
Notch Signaling	1.23	0.105	ADAM17,APH1A,HES7,NCSTN
Regulation of Cellular Mechanics by Calpain Protease	1.23	0.0787	ACTN1,CAST,CCND3,CDK1,EZR,ITGA5,RRAS2
Cardiomyocyte Differentiation via BMP Receptors	1.23	0.13	BMP4,BMPR2,MEF2C
Role of Cytokines in Mediating Communication between Immune Cells	1.23	0.0926	CXCL8,IFNB1,IFNL1,IL1RN,IL6
HER-2 Signaling in Breast Cancer	1.22	0.0617	AKT2,CASP3,CASP7,ELF1,FYN,LYN,MYC,NFKBIA,PARD3,PIK3CA,PRKCD,RELA,RRAS2,STAT3
GP6 Signaling Pathway	1.22	0.0709	ADAM10,AKT2,COL4A1,COL8A1,FYN,LAMB1,LYN,PIK3CA,PRKCD
HMGB1 Signaling	1.21	0.0659	AKT2,CXCL8,IL6,PIK3CA,PLAT,RELA,RND3,RRAS2,SERPINE1,TNFSF10,TNFSF13B
Ceramide Signaling	1.21	0.0778	AKT2,PIK3CA,PPP2R2A,RELA,RRAS2,S1PR3,SPHK1
IL-10 Signaling	1.21	0.0833	IL1RN,IL6,NFKBIA,RELA,SOCS3,STAT3
Production of Nitric Oxide and Reactive Oxygen Species in Macrophages	1.15	0.0628	AKT2,APOL1,IRF1,JAK2,MAP3K8,NFKBIA,PIK3CA,PPP2R2A,PRKCD,RELA,RND3,STAT1
CD27 Signaling in Lymphocytes	1.15	0.0877	CASP3,CASP8,MAP3K8,NFKBIA,RELA
Role of IL-17A in Arthritis	1.15	0.0877	CCL5,CXCL8,NFKBIA,PIK3CA,RELA
Ferroptosis Signaling Pathway	1.14	0.0682	ATF4,BECN1,CTSB,EMP1,GCH1,RRAS2,SAT1,STAT3,YAP1
Non-Small Cell Lung Cancer Signaling	1.13	0.0745	AKT2,CCND3,CDKN2A,HDAC6,HDAC9,PIK3CA,RRAS2
Glutamate Biosynthesis II	1.12	0.5	GLUD1
Glutamate Degradation X	1.12	0.5	GLUD1
L-DOPA Degradation	1.12	0.5	COMT
Gα12/13 Signaling	1.12	0.0677	AKT2,F2RL2,MEF2C,MYL12A,NFKBIA,PIK3CA,PTK2B,RELA,RRAS2
Leptin Signaling in Obesity	1.12	0.0789	AKT2,JAK2,PDIA3,PIK3CA,SOCS3,STAT3
Hematopoiesis from Multipotent Stem Cells	1.11	0.167	CSF1,IL7
April Mediated Signaling	1.1	0.0952	NFATC3,NFKBIA,RELA,TRAF1
Antiproliferative Role of Somatostatin Receptor 2	1.1	0.0779	GNB4,GNG11,GNG5,PIK3CA,RRAS2,SSTR2
G-Protein Coupled Receptor Signaling	1.09	0.0498	ADGRL4,ADRB2,AKT2,ATF4,C3AR1,CAMK2D,CREB3,DUSP1,DUSP6,EDNRA,F2RL2,FYN,GNB4,GNG11,GNG5,GPR176,GPR180,LATS2,MAP3K8,MEF2C,MYL12A,NFATC3,NFKBIA,PAK3,PDE4B,PIK3CA,PPP3CC,PTK2B,RELA,RRAS2,S1PR3,SIX1,SSTR2,STAT3,YAP1
GADD45 Signaling	1.08	0.0833	CCND3,CDK1,GADD45A,MYC,RELA
Neurotrophin/TRK Signaling	1.08	0.0769	ATF4,BDNF,CREB3,FRS2,PIK3CA,RRAS2
NAD Salvage Pathway II	1.07	0.111	ACP2,NT5C3A,NT5E
Th2 Pathway	1.06	0.0657	APH1A,BMPR2,HLA-A,HLA-B,JAK2,NCSTN,PIK3CA,SOCS3,STAT6
Neuregulin Signaling	1.06	0.0684	ADAM17,AKT2,BTC,HSP90B1,ITGA5,MYC,PRKCD,RRAS2
Airway Pathology in Chronic Obstructive Pulmonary Disease	1.05	0.0678	CXCL8,FGF1,FGF14,FGF2,FGF5,IL6,TNFSF10,TNFSF13B
Ovarian Cancer Signaling	1.05	0.0633	AKT2,CDKN2A,EDN1,EDNRA,HDAC6,HDAC9,PIK3CA,RRAS2,TCF4,VEGFC
Guanosine Nucleotides Degradation III	1.05	0.154	NT5C3A,NT5E
NAD biosynthesis II (from tryptophan)	1.05	0.154	IDO1,KMO
UDP-N-acetyl-D-galactosamine Biosynthesis II	1.05	0.154	HK2,UAP1
Role of BRCA1 in DNA Damage Response	1.04	0.075	ABRAXAS1,BARD1,BRIP1,GADD45A,NBN,STAT1
VEGF Signaling	1.04	0.0707	ACTN1,AKT2,EIF2S1,PIK3CA,PTK2B,RRAS2,VEGFC
G Protein Signaling Mediated by Tubby	1.04	0.0909	GNB4,GNG11,GNG5,JAK2
Semaphorin Signaling in Neurons	1.03	0.0806	FYN,MET,PAK3,RND3,SEMA3A
Neuroprotective Role of THOP1 in Alzheimer's Disease	1.02	0.0667	APP,C1R,HLA-A,HLA-B,HLA-C,HLA-E,HLA-F,PRSS23
Role of NANOG in Mammalian Embryonic Stem Cell Pluripotency	1.02	0.0667	AKT2,BMP4,BMPR2,IL6ST,JAK2,PIK3CA,RRAS2,STAT3
Estrogen-Dependent Breast Cancer Signaling	1.02	0.0741	AKT2,ATF4,CREB3,PIK3CA,RELA,RRAS2
Urate Biosynthesis/Inosine 5'-phosphate Degradation	0.996	0.143	NT5C3A,NT5E
Circadian Rhythm Signaling	0.982	0.0558	ATF4,BDNF,CAMK2D,CREB3,FYN,GNB4,GNG11,GNG5,GRINA,LYN,MYC,PDIA3,PRKCD,RPS6KA5,RRAS2
Sertoli Cell-Sertoli Cell Junction Signaling	0.968	0.0583	ACTN1,AKT2,CTNNA1,ILK,ITGA5,MAP3K8,NECTIN2,NECTIN3,RAB8B,RRAS2,TJP1,TUBB2A
Systemic Lupus Erythematosus In B Cell Signaling Pathway	0.963	0.0484	AKT2,CCND3,CXCL8,FYN,IFIH1,IFIT2,IFIT3,IFNB1,IL6,IL6ST,IRF3,IRF7,ISG15,ISG20,JAK2,LYN,MCL1,MYC,NFATC3,PIK3CA,PLAAT4,PPP3CC,PRKCD,RASGRP3,RELA,RRAS2,STAT1,STAT2,STAT3,STING1,TICAM1,TLR3,TNFSF10,TNFSF13B,TRAF1
Cyclins and Cell Cycle Regulation	0.963	0.0714	CCND3,CDK1,CDKN2A,HDAC6,HDAC9,PPP2R2A
VEGF Family Ligand-Receptor Interactions	0.963	0.0714	AKT2,PIK3CA,PLA2G4A,PRKCD,RRAS2,VEGFC
RHOA Signaling	0.955	0.0645	ACTR3,ARPC2,ARPC5,EZR,MSN,MYL12A,PTK2B,RND3
S-adenosyl-L-methionine Biosynthesis	0.95	0.333	MAT2B
Tetrahydrobiopterin Biosynthesis I	0.95	0.333	GCH1
Tetrahydrobiopterin Biosynthesis II	0.95	0.333	GCH1
3-phosphoinositide Biosynthesis	0.946	0.0577	DUSP1,DUSP5,DUSP6,MINPP1,PI4K2A,PI4K2B,PIK3CA,PPM1K,PPP2R2A,PPP3CC,PTPN12,SOCS3
Glutamate Receptor Signaling	0.944	0.0758	GLUL,GNB4,GNG11,GNG5,GRINA
WNT/Ca+ pathway	0.944	0.0758	ATF4,CREB3,NFATC3,PDIA3,RELA
IL-17 Signaling	0.943	0.0588	AKT2,CXCL8,HSP90B1,IL6,JAK2,PIK3CA,RELA,RRAS2,TNFSF10,TNFSF13B,VEGFC
Apelin Muscle Signaling Pathway	0.937	0.0833	AKT2,GNB4,GNG11,GNG5
Phospholipases	0.924	0.0746	PDIA3,PLA2G4A,PLAAT3,PLAAT4,PRDX6
Granulocyte Adhesion and Diapedesis	0.92	0.0582	CCL3,CCL5,CD99,CXCL10,CXCL11,CXCL16,CXCL2,CXCL8,EZR,IL1RN,MSN
14-3-3-mediated Signaling	0.912	0.063	AKT2,PDIA3,PIK3CA,PRKCD,RRAS2,TUBB2A,VIM,YAP1
Regulation Of The Epithelial Mesenchymal Transition In Development Pathway	0.91	0.069	ADAM17,APH1A,LOX,NCSTN,RELA,TCF4
Xenobiotic Metabolism AHR Signaling Pathway	0.91	0.069	GSTK1,GSTO1,HSP90B1,IL6,MGST2,RELA
PPAR Signaling	0.908	0.0654	CITED2,HSP90B1,IL1RN,NFKBIA,RELA,RRAS2,SNW1
Adenosine Nucleotides Degradation II	0.897	0.125	NT5C3A,NT5E
Granzyme B Signaling	0.897	0.125	CASP3,CASP8
Paxillin Signaling	0.893	0.0648	ACTN1,ITGA5,PAK3,PIK3CA,PTK2B,PTPN12,RRAS2
Melanoma Signaling	0.889	0.08	AKT2,CDKN2A,PIK3CA,RRAS2
cAMP-mediated signaling	0.888	0.0553	ADRB2,AKAP7,ATF4,CAMK2D,CREB3,CREM,DUSP1,DUSP6,PDE4B,PKIB,PPP3CC,S1PR3,STAT3
PTEN Signaling	0.882	0.06	AKT2,BMPR2,CASP3,FGFR1,ILK,ITGA5,PIK3CA,RELA,RRAS2
RHOGDI Signaling	0.871	0.0558	ACTR3,ARPC2,ARPC5,EZR,GNB4,GNG11,GNG5,ITGA5,MSN,MYL12A,PAK3,RND3
Synaptic Long Term Potentiation	0.857	0.0611	ATF4,CAMK2D,CREB3,GRINA,PDIA3,PPP3CC,PRKCD,RRAS2
p70S6K Signaling	0.844	0.0606	AKT2,F2RL2,LYN,PDIA3,PIK3CA,PPP2R2A,PRKCD,RRAS2
4-1BB Signaling in T Lymphocytes	0.839	0.0882	NFKBIA,RELA,TRAF1
N-acetylglucosamine Degradation II	0.833	0.25	NAGK
Spermine and Spermidine Degradation I	0.833	0.25	SAT1
Actin Nucleation by ARP-WASP Complex	0.812	0.0645	ACTR3,ARPC2,ARPC5,ITGA5,RND3,RRAS2
Coagulation System	0.812	0.0857	PLAT,PLAUR,SERPINE1
Glioma Invasiveness Signaling	0.811	0.0685	HMMR,PIK3CA,PLAUR,RND3,RRAS2
CCR3 Signaling in Eosinophils	0.806	0.0593	GNB4,GNG11,GNG5,PAK3,PIK3CA,PLA2G4A,PRKCD,RRAS2
Tight Junction Signaling	0.804	0.0562	AKT2,CTNNA1,F2RL2,MYO10,NAPA,NECTIN2,NECTIN3,PPP2R2A,RELA,TJP1
Xenobiotic Metabolism Signaling	0.792	0.0517	CAMK2D,CES2,CITED2,GSTK1,GSTO1,HSP90B1,IL6,MAP3K8,MGST2,PIK3CA,PPP2R2A,PRKCD,RELA,RRAS2,SNW1
MIF-mediated Glucocorticoid Regulation	0.786	0.0833	NFKBIA,PLA2G4A,RELA
EGF Signaling	0.782	0.0727	AKT2,PIK3CA,STAT1,STAT3
Regulation of Actin-based Motility by Rho	0.779	0.0603	ACTR3,ARPC2,ARPC5,ITGA5,MYL12A,PAK3,RND3
DNA damage-induced 14-3-3σ Signaling	0.776	0.105	AKT2,CDK1
Purine Nucleotides Degradation II (Aerobic)	0.776	0.105	NT5C3A,NT5E
TGF-β Signaling	0.768	0.0625	BMP4,BMPR2,IRF7,RRAS2,SERPINE1,TGIF1
Complement System	0.762	0.0811	C1R,C3AR1,CFH
Glutathione-mediated Detoxification	0.762	0.0811	GSTK1,GSTO1,MGST2
RAR Activation	0.762	0.0539	AKT2,CITED2,DUSP1,IGFBP3,JAK2,PIK3CA,PML,PNRC1,PRKCD,RELA,SNW1
Fc Epsilon RI Signaling	0.753	0.0593	AKT2,FYN,LYN,PIK3CA,PLA2G4A,PRKCD,RRAS2
PAK Signaling	0.753	0.0593	CASP3,ITGA5,MYL12A,PAK3,PIK3CA,PTK2B,RRAS2
Arsenate Detoxification I (Glutaredoxin)	0.745	0.2	GSTO1
CMP-N-acetylneuraminate Biosynthesis I (Eukaryotes)	0.745	0.2	NAGK
Myo-inositol Biosynthesis	0.745	0.2	IMPA1
Role of CHK Proteins in Cell Cycle Checkpoint Control	0.743	0.0702	CDK1,NBN,PPP2R2A,TLK2
Cholecystokinin/Gastrin-mediated Signaling	0.741	0.0588	CREM,IL1RN,MEF2C,PRKCD,PTK2B,RND3,RRAS2
Melanocyte Development and Pigmentation Signaling	0.739	0.0612	ATF4,CREB3,PIK3CA,RPS6KA5,RPS6KC1,RRAS2
Polyamine Regulation in Colon Cancer	0.725	0.069	AKT2,MYC,SAT1,TCF4
Inhibition of Matrix Metalloproteases	0.715	0.0769	ADAM10,ADAM17,TFPI2
Xenobiotic Metabolism General Signaling Pathway	0.712	0.0559	AKT2,GSTK1,GSTO1,MAP3K8,MGST2,PIK3CA,PRKCD,RRAS2
Neuropathic Pain Signaling In Dorsal Horn Neurons	0.699	0.0594	BDNF,CAMK2D,GRINA,PDIA3,PIK3CA,PRKCD
Renal Cell Carcinoma Signaling	0.698	0.0625	AKT2,MET,PAK3,PIK3CA,RRAS2
mTOR Signaling	0.689	0.0519	AKT2,EIF3M,PIK3CA,PPP2R2A,PRKCD,RICTOR,RND3,RPS6KA5,RPS6KC1,RRAS2,VEGFC
Superpathway of D-myo-inositol (1,4,5)-trisphosphate Metabolism	0.677	0.0909	IMPA1,MINPP1
Arginine Biosynthesis IV	0.674	0.167	GLUD1
Chondroitin and Dermatan Biosynthesis	0.674	0.167	CHSY3
NAD Biosynthesis III	0.674	0.167	NAMPT
UDP-N-acetyl-D-glucosamine Biosynthesis II	0.674	0.167	UAP1
Zymosterol Biosynthesis	0.674	0.167	LBR
Sumoylation Pathway	0.673	0.0583	FAS,ISG20,NFKBIA,PML,RND3,SP100
IL-2 Signaling	0.672	0.0656	AKT2,PIK3CA,PTK2B,RRAS2
Androgen Signaling	0.671	0.0533	CALR,GNB4,GNG11,GNG5,GTF2B,GTF2F1,PRKCD,RELA,TAF7
DNA Methylation and Transcriptional Repression Signaling	0.671	0.0732	ARID4B,SAP130,SAP18
Mechanisms of Viral Exit from Host Cells	0.671	0.0732	PRKCD,SH3GLB1,VPS25
Superpathway of Inositol Phosphate Compounds	0.669	0.0506	DUSP1,DUSP5,DUSP6,MINPP1,PI4K2A,PI4K2B,PIK3CA,PPM1K,PPP2R2A,PPP3CC,PTPN12,SOCS3
Cardiac Hypertrophy Signaling	0.661	0.0498	ADRB2,GNB4,GNG11,GNG5,IL6,MAP3K8,MEF2C,MYL12A,PDIA3,PIK3CA,PPP3CC,RND3,RRAS2
Glioblastoma Multiforme Signaling	0.652	0.0526	AKT2,CCND3,CDKN2A,MYC,PDIA3,PIK3CA,PRKCD,RND3,RRAS2
Differential Regulation of Cytokine Production in Intestinal Epithelial Cells by IL-17A and IL-17F	0.648	0.087	CCL3,CCL5
Role of Lipids/Lipid Rafts in the Pathogenesis of Influenza	0.648	0.087	IFNB1,RSAD2
Vitamin-C Transport	0.648	0.087	GLRX,GSTO1
Systemic Lupus Erythematosus In T Cell Signaling Pathway	0.646	0.0452	AKT2,ATF4,B2M,BCL6,CASP1,CASP3,CASP4,CASP7,CASP8,CREB3,CREM,ELF1,EZR,FAS,GADD45A,HLA-A,HLA-B,HLA-C,HLA-E,HLA-F,IL6,MSN,PIK3CA,PPP2R2A,PPP3CC,RND3,RRAS2,S1PR3,STAT3
PPARα/RXRα Activation	0.639	0.0513	BMPR2,HELZ2,HSP90B1,IL6,JAK2,MEF2C,NFKBIA,PDIA3,RELA,RRAS2
Phagosome Formation	0.637	0.0449	ACTR3,ADGRL4,ADRB2,AKT2,ARPC2,ARPC5,C3AR1,EDNRA,F2RL2,FN1,FYN,GPR176,GPR180,ITGA5,LYN,MYL12A,MYO10,PAK3,PIK3CA,PLA2G4A,PLAAT3,PLAAT4,PRDX6,PRKCD,PTK2B,RRAS2,S1PR3,SAP130,SPHK1,SSTR2,TLR3
LPS-stimulated MAPK Signaling	0.628	0.0588	NFKBIA,PIK3CA,PRKCD,RELA,RRAS2
Semaphorin Neuronal Repulsive Signaling Pathway	0.628	0.053	AKT2,FYN,ITGA5,MYL12A,PAK3,PDE4B,PIK3CA,SEMA3A
Ceramide Degradation	0.615	0.143	ASAH2B
Glycogen Biosynthesis II (from UDP-D-Glucose)	0.615	0.143	UGP2
Trehalose Degradation II (Trehalase)	0.615	0.143	HK2
AMPK Signaling	0.614	0.0492	ADRB2,AKT2,ATF4,CAB39,CREB3,GNB4,GNG11,GNG5,PIK3CA,PPM1K,PPP2R2A,TBC1D1
B Cell Development	0.612	0.0682	HLA-A,HLA-B,IL7
MIF Regulation of Innate Immunity	0.612	0.0682	NFKBIA,PLA2G4A,RELA
Estrogen Receptor Signaling	0.61	0.0465	AKT2,ATF4,CREB3,GNB4,GNG11,GNG5,HSP90B1,JAK2,MDK,MED13,MYC,MYL12A,PDIA3,PIK3CA,PRKCD,RELA,RRAS2,SDHA,VEGFC
ERB2-ERBB3 Signaling	0.609	0.0615	MYC,PIK3CA,RRAS2,STAT3
PXR/RXR Activation	0.609	0.0615	AKT2,CES2,IL6,RELA
Type II Diabetes Mellitus Signaling	0.609	0.0523	AKT2,NFKBIA,PIK3CA,PKM,PRKCD,RELA,SOCS3,TRADD
Adrenomedullin signaling pathway	0.605	0.0503	AKT2,CASP3,CFH,IL1RN,MAX,PDIA3,PIK3CA,PTK2B,RELA,RRAS2
BMP signaling pathway	0.601	0.0575	BMP4,BMPR2,FST,RELA,RRAS2
Coronavirus Replication Pathway	0.594	0.0667	IFITM2,IFITM3,TUBB2A
Relaxin Signaling	0.59	0.0516	AKT2,GNB4,GNG11,GNG5,NFKBIA,PDE4B,PIK3CA,RELA
Apelin Liver Signaling Pathway	0.571	0.0769	EDN1,FAS
D-myo-inositol (1,4,5)-Trisphosphate Biosynthesis	0.571	0.0769	PI4K2A,PI4K2B
Estrogen-mediated S-phase Entry	0.571	0.0769	CDK1,MYC
Eicosanoid Signaling	0.565	0.0588	PLA2G4A,PLAAT3,PLAAT4,PRDX6
Sphingomyelin Metabolism	0.565	0.125	SGMS1
Ephrin A Signaling	0.559	0.0638	ADAM10,FYN,PIK3CA
nNOS Signaling in Neurons	0.559	0.0638	GRINA,PPP3CC,PRKCD
D-myo-inositol (1,4,5,6)-Tetrakisphosphate Biosynthesis	0.555	0.0495	DUSP1,DUSP5,DUSP6,MINPP1,PPM1K,PPP2R2A,PPP3CC,PTPN12,SOCS3
D-myo-inositol (3,4,5,6)-tetrakisphosphate Biosynthesis	0.555	0.0495	DUSP1,DUSP5,DUSP6,MINPP1,PPM1K,PPP2R2A,PPP3CC,PTPN12,SOCS3
eNOS Signaling	0.554	0.0503	AKT2,CASP3,CASP8,HSP90B1,HSPA5,PIK3CA,PRKCD,VEGFC
Gluconeogenesis I	0.548	0.0741	ME2,PGAM1
Glycolysis I	0.548	0.0741	PGAM1,PKM
Tryptophan Degradation III (Eukaryotic)	0.548	0.0741	IDO1,KMO
Agrin Interactions at Neuromuscular Junction	0.538	0.0571	AGRN,LAMB1,PAK3,RRAS2
Spliceosomal Cycle	0.527	0.0612	CTNNBL1,DHX8,SF3B4
Iron homeostasis signaling pathway	0.527	0.0504	ATP6V1B2,BMP4,BMPR2,HSCB,IL6,JAK2,STAT3
Phosphatidylethanolamine Biosynthesis II	0.522	0.111	SELENOI
Sphingosine and Sphingosine-1-phosphate Metabolism	0.522	0.111	ASAH2B
ERBB Signaling	0.519	0.0532	BTC,PAK3,PIK3CA,PRKCD,RRAS2
Insulin Receptor Signaling	0.518	0.05	AKT2,FYN,JAK2,PIK3CA,RRAS2,SGK1,SOCS3
Assembly of RNA Polymerase II Complex	0.511	0.06	GTF2B,GTF2F1,TAF7
Role of p14/p19ARF in Tumor Suppression	0.506	0.069	CDKN2A,PIK3CA
IL-1 Signaling	0.497	0.0521	GNB4,GNG11,GNG5,NFKBIA,RELA
UVB-Induced MAPK Signaling	0.482	0.0577	PIK3CA,PRKCD,RPS6KA5
Leukocyte Extravasation Signaling	0.472	0.0466	ACTN1,CD99,CTNNA1,CTNND1,EZR,MSN,PIK3CA,PRKCD,PTK2B
Xenobiotic Metabolism PXR Signaling Pathway	0.472	0.0466	CAMK2D,CES2,CITED2,GSTK1,GSTO1,HSP90B1,MGST2,PRKCD,SNW1
Apelin Cardiomyocyte Signaling Pathway	0.467	0.0505	AKT2,MYL12A,PDIA3,PIK3CA,PRKCD
3-phosphoinositide Degradation	0.465	0.0464	DUSP1,DUSP5,DUSP6,MINPP1,PPM1K,PPP2R2A,PPP3CC,PTPN12,SOCS3
LXR/RXR Activation	0.462	0.0488	APOL1,IL1RN,IL6,IRF3,RELA,TLR3
Synaptic Long Term Depression	0.458	0.0462	LYN,PDIA3,PLA2G4A,PLAAT3,PLAAT4,PPP2R2A,PRDX6,PRKCD,RRAS2
GDP-glucose Biosynthesis	0.451	0.0909	HK2
Gαs Signaling	0.445	0.048	ADRB2,ATF4,CREB3,GNB4,GNG11,GNG5
D-myo-inositol-5-phosphate Metabolism	0.438	0.0455	DUSP1,DUSP5,DUSP6,MINPP1,PPM1K,PPP2R2A,PPP3CC,PTPN12,SOCS3
Maturity Onset Diabetes of Young (MODY) Signaling	0.432	0.0506	APOL1,APOL2,APOL3,APOL6
Breast Cancer Regulation by Stathmin1	0.43	0.0421	ADGRL4,ADRB2,ATF4,C3AR1,CAMK2D,CCND3,CDK1,CREB3,EDNRA,F2RL2,FGF2,GNB4,GNG11,GNG5,GPR176,GPR180,PIK3CA,PPP2R2A,PRKCD,RRAS2,S1PR3,SSTR2,STAT3,TUBB2A,VEGFC
Glucose and Glucose-1-phosphate Degradation	0.422	0.0833	HK2
Chemokine Signaling	0.422	0.05	CAMK2D,CCL5,PTK2B,RRAS2
G Beta Gamma Signaling	0.412	0.0465	AKT2,GNB4,GNG11,GNG5,PRKCD,RRAS2
Cancer Drug Resistance By Drug Efflux	0.405	0.0517	AKT2,PIK3CA,RRAS2
MSP-RON Signaling Pathway	0.405	0.0517	CSF1,JAK2,PIK3CA
Regulation of eIF4 and p70S6K Signaling	0.403	0.0447	AKT2,EIF2S1,EIF3M,ITGA5,PAIP1,PIK3CA,PPP2R2A,RRAS2
Cholesterol Biosynthesis I	0.395	0.0769	LBR
Cholesterol Biosynthesis II (via 24,25-dihydrolanosterol)	0.395	0.0769	LBR
Cholesterol Biosynthesis III (via Desmosterol)	0.395	0.0769	LBR
NAD Phosphorylation and Dephosphorylation	0.395	0.0769	ACP2
α-Adrenergic Signaling	0.386	0.0463	GNB4,GNG11,GNG5,PRKCD,RRAS2
Cell Cycle Regulation by BTG Family Proteins	0.372	0.0541	BTG1,PPP2R2A
Dopamine-DARPP32 Feedback in cAMP Signaling	0.371	0.0435	ATF4,CREB3,CREM,GRINA,PDIA3,PPP2R2A,PPP3CC,PRKCD
Colanic Acid Building Blocks Biosynthesis	0.37	0.0714	UGP2
DNA Double-Strand Break Repair by Homologous Recombination	0.37	0.0714	NBN
DNA Double-Strand Break Repair by Non-Homologous End Joining	0.37	0.0714	NBN
Role of IL-17A in Psoriasis	0.37	0.0714	CXCL8
Leukotriene Biosynthesis	0.348	0.0667	MGST2
tRNA Charging	0.345	0.0513	KARS1,WARS1
CDK5 Signaling	0.34	0.0439	BDNF,EGR1,LAMB1,PPP2R2A,RRAS2
Xenobiotic Metabolism CAR Signaling Pathway	0.337	0.0421	CITED2,GSTK1,GSTO1,HSP90B1,MGST2,PPP2R2A,PRKCD,SNW1
Gαi Signaling	0.334	0.0429	GNB4,GNG11,GNG5,RRAS2,S1PR3,STAT3
Hepatic Cholestasis	0.331	0.0419	CXCL8,IL1RN,IL6,NFKBIA,PRKCD,RELA,TNFSF10,TNFSF13B
Chondroitin Sulfate Degradation (Metazoa)	0.328	0.0625	HEXD
D-myo-inositol (1,4,5)-trisphosphate Degradation	0.328	0.0625	IMPA1
Parkinson's Signaling	0.328	0.0625	CASP3
Apelin Adipocyte Signaling Pathway	0.324	0.044	GPX8,GSTK1,MGST2,PRDX6
Mitotic Roles of Polo-Like Kinase	0.322	0.0455	CDK1,HSP90B1,PPP2R2A
D-myo-inositol (1,3,4)-trisphosphate Biosynthesis	0.309	0.0588	MINPP1
Dermatan Sulfate Degradation (Metazoa)	0.309	0.0588	HEXD
CREB Signaling in Neurons	0.307	0.0396	ADGRL4,ADRB2,AKT2,ATF4,BMPR2,C3AR1,CAMK2D,CREB3,EDNRA,F2RL2,FGF2,FGFR1,GNB4,GNG11,GNG5,GPR176,GPR180,GTF2B,PDIA3,PIK3CA,PRKCD,RRAS2,S1PR3,SSTR2
Mitochondrial Dysfunction	0.301	0.0409	APH1A,APP,BACE2,CASP3,CASP8,NCSTN,SDHA
Nitric Oxide Signaling in the Cardiovascular System	0.299	0.0417	AKT2,HSP90B1,PIK3CA,PRKCD,VEGFC
Gap Junction Signaling	0.295	0.0404	AKT2,PDIA3,PIK3CA,PPP3CC,PRKCD,RRAS2,TJP1,TUBB2A
Endocannabinoid Neuronal Synapse Pathway	0.281	0.0403	GNB4,GNG11,GNG5,GRINA,PDIA3,PPP3CC
Ephrin B Signaling	0.272	0.0417	GNB4,GNG11,GNG5
Melatonin Signaling	0.272	0.0417	CAMK2D,PDIA3,PRKCD
Corticotropin Releasing Hormone Signaling	0.27	0.0397	ARPC5,ATF4,BDNF,CREB3,MEF2C,PRKCD
Apelin Pancreas Signaling Pathway	0.269	0.0435	PIK3CA,RELA
Role of OCT4 in Mammalian Embryonic Stem Cell Pluripotency	0.269	0.0435	SH3GLB1,TDRD7
Cardiac β-adrenergic Signaling	0.261	0.0391	AKAP7,GNB4,GNG11,GNG5,PDE4B,PKIB,PPP2R2A
GDNF Family Ligand-Receptor Interactions	0.243	0.0395	FRS2,PIK3CA,RRAS2
Putrescine Degradation III	0.235	0.0455	SAT1
UVC-Induced MAPK Signaling	0.225	0.0392	PRKCD,RRAS2
Methionine Degradation I (to Homocysteine)	0.212	0.0417	MAT2B
TCA Cycle II (Eukaryotic)	0.212	0.0417	SDHA
Bupropion Degradation	0.201	0.04	CYP2J2
CDP-diacylglycerol Biosynthesis I	0.201	0.04	AGPAT3
Acetone Degradation I (to Methylglyoxal)	0	0.0238	CYP2J2
Airway Inflammation in Asthma	0	0.0303	CXCL8
Allograft Rejection Signaling	0	0.0145	B2M,FAS,HLA-A,HLA-B,HLA-C,HLA-E,HLA-F
Altered T Cell and B Cell Signaling in Rheumatoid Arthritis	0	0.0183	CSF1,FAS,HLA-A,HLA-B,IL1RN,IL6,RELA,TLR3,TNFSF13B
Autoimmune Thyroid Disease Signaling	0	0.0132	FAS,HLA-A,HLA-B,HLA-C,HLA-E,HLA-F
B Cell Receptor Signaling	0	0.0254	AKT2,ATF4,BCL6,CAMK2D,CREB3,EGR1,LYN,MAP3K8,MEF2C,NFATC3,NFKBIA,PIK3CA,PPP3CC,PTK2B,RELA,RRAS2
BER (Base Excision Repair) Pathway	0	0.0227	CDKN2A
Basal Cell Carcinoma Signaling	0	0.0278	BMP4,TCF4
CCR5 Signaling in Macrophages	0	0.016	CCL3,CCL5,FAS,GNB4,GNG11,GNG5,PRKCD,PTK2B
CD28 Signaling in T Helper Cells	0	0.0232	ACTR3,AKT2,ARPC2,ARPC5,FYN,HLA-A,HLA-B,NFATC3,NFKBIA,PIK3CA,PPP3CC,RELA
CDC42 Signaling	0	0.0243	ACTR3,ARPC2,ARPC5,B2M,EXOC6,HLA-A,HLA-B,HLA-C,HLA-E,HLA-F,ITGA5,MYL12A,PAK3,PARD3
CTLA4 Signaling in Cytotoxic T Lymphocytes	0	0.0251	AKT2,B2M,FYN,HLA-A,HLA-B,HLA-C,HLA-E,HLA-F,JAK2,MR1,PIK3CA,PPP2R2A
Calcium-induced T Lymphocyte Apoptosis	0	0.0087	HLA-A,HLA-B,PPP3CC,PRKCD
Cell Cycle Control of Chromosomal Replication	0	0.0357	CDK1,ORC4
Cellular Effects of Sildenafil (Viagra)	0	0.0267	MYL12A,MYO10,PDE4B,PDIA3
Chondroitin Sulfate Biosynthesis	0	0.0172	CHSY3
Chondroitin Sulfate Biosynthesis (Late Stages)	0	0.02	CHSY3
Communication between Innate and Adaptive Immune Cells	0	0.0172	B2M,CCL3,CCL5,CXCL10,CXCL8,HLA-A,HLA-B,HLA-C,HLA-E,HLA-F,IFNB1,IL1RN,IL6,MR1,TLR3,TNFSF13B
Cysteine Biosynthesis III (mammalia)	0	0.0385	MAT2B
Cytotoxic T Lymphocyte-mediated Apoptosis of Target Cells	0	0.0259	B2M,CASP3,CASP7,CASP8,FAS,HLA-A,HLA-B,HLA-C,HLA-E,HLA-F,MR1
Dendritic Cell Maturation	0	0.0355	AKT2,ATF4,B2M,CREB3,HLA-A,HLA-B,HLA-C,HLA-E,HLA-F,IFNB1,IL1RN,IL6,JAK2,MR1,NFKBIA,PDIA3,PIK3CA,RELA,STAT1,STAT2,TLR3
Dermatan Sulfate Biosynthesis	0	0.0167	CHSY3
Dilated Cardiomyopathy Signaling Pathway	0	0.0338	AKT2,CAMK2D,ILK,LMNA,MYO10
Dopamine Degradation	0	0.0312	COMT
Dopamine Receptor Signaling	0	0.038	COMT,GCH1,PPP2R2A
Estrogen Biosynthesis	0	0.0222	CYP2J2
FAK Signaling	0	0.0298	ACTR3,ADGRL4,ADRB2,AKT2,ARPC2,ARPC5,ASAP1,BMPR2,C3AR1,EDNRA,ELF1,F2RL2,FYN,GPR176,GPR180,IL15RA,IL6ST,ITGA5,MET,MYC,NEDD9,PAK3,PIK3CA,PTPN12,PTPRA,RRAS2,S1PR3,SDCBP,SOCS3,SSTR2,TCF4
FXR/RXR Activation	0	0.0238	AKT2,APOL1,IL1RN
FcγRIIB Signaling in B Lymphocytes	0	0.0353	LYN,PIK3CA,RRAS2
GABA Receptor Signaling	0	0.0226	GNB4,GNG11,GNG5
GPCR-Mediated Integration of Enteroendocrine Signaling Exemplified by an L Cell	0	0.0267	ADRB2,PDIA3
GPCR-Mediated Nutrient Sensing in Enteroendocrine Cells	0	0.0339	GNG11,GNG5,PDIA3,PRKCD
Graft-versus-Host Disease Signaling	0	0.0179	FAS,HLA-A,HLA-B,HLA-C,HLA-E,HLA-F,IL1RN,IL6
Gustation Pathway	0	0.00985	LIPA,PANX1
Hematopoiesis from Pluripotent Stem Cells	0	0.00905	CSF1,CXCL8,IL6,IL7
Heparan Sulfate Biosynthesis	0	0.0341	CES2,EXT1,PRDX6
Heparan Sulfate Biosynthesis (Late Stages)	0	0.037	CES2,EXT1,PRDX6
ICOS-ICOSL Signaling in T Helper Cells	0	0.0197	AKT2,CAMK2D,HLA-A,HLA-B,NFATC3,NFKBIA,PIK3CA,PLEKHA4,PPP3CC,RELA
IL-15 Signaling	0	0.0189	AKT2,CXCL8,IL15RA,JAK2,MYC,PIK3CA,RELA,RRAS2,STAT3,STAT6
Kinetochore Metaphase Signaling Pathway	0	0.027	BUB1,CDK1,MASTL
LPS/IL-1 Mediated Inhibition of RXR Function	0	0.0276	CES2,CYP2J2,FABP5,GSTK1,GSTO1,IL1RN,MGST2
Lipid Antigen Presentation by CD1	0	0.00721	B2M,CALR,PDIA3
Melatonin Degradation I	0	0.0161	CYP2J2
NER (Nucleotide Excision Repair, Enhanced Pathway)	0	0.00971	POLK
NF-κB Signaling	0	0.0316	AKT2,AZI2,BMP4,BMPR2,CASP8,EIF2AK2,FGFR1,IL1RN,MAP3K8,NFKBIA,PIK3CA,RELA,RIPK1,RRAS2,TLR3,TNFAIP3,TNFSF13B,TRADD
NUR77 Signaling in T Lymphocytes	0	0.0215	B2M,CASP3,HDAC9,HLA-A,HLA-B,HLA-C,HLA-E,HLA-F,PPP3CC,PRKCD,TNFSF10
Netrin Signaling	0	0.0278	NFATC3,PPP3CC
Neurovascular Coupling Signaling Pathway	0	0.0267	APP,GRINA,PLA2G4A,PLAAT3,PLAAT4,PRDX6
Nicotine Degradation II	0	0.0152	CYP2J2
Nicotine Degradation III	0	0.0172	CYP2J2
Noradrenaline and Adrenaline Degradation	0	0.027	COMT
OX40 Signaling Pathway	0	0.0167	B2M,HLA-A,HLA-B,HLA-C,HLA-E,HLA-F,NFKBIA,RELA
Oxidative Ethanol Degradation III	0	0.0179	CYP2J2
Oxidative Phosphorylation	0	0.00901	SDHA
PCP (Planar Cell Polarity) Pathway	0	0.0333	JUNB,RSPO3
PKCθ Signaling in T Lymphocytes	0	0.0197	CAMK2D,FYN,HLA-A,HLA-B,MAP3K8,NFATC3,NFKBIA,PIK3CA,PPP3CC,RELA,RRAS2
Phosphatidylglycerol Biosynthesis II (Non-plastidic)	0	0.037	AGPAT3
Phospholipase C Signaling	0	0.0295	ATF4,CREB3,FYN,GNB4,GNG11,GNG5,HDAC6,HDAC9,ITGA5,LYN,MEF2C,MYL12A,NFATC3,PLA2G4A,PPP3CC,PRKCD,RELA,RND3,RRAS2,TGM2
Primary Immunodeficiency Signaling	0	0.0179	TAP1
Regulation of IL-2 Expression in Activated and Anergic T Lymphocytes	0	0.013	FYN,NFATC3,NFKBIA,PPP3CC,RELA,RRAS2
Retinol Biosynthesis	0	0.0213	CES2
Role of NFAT in Regulation of the Immune Response	0	0.0323	AKT2,FYN,GNB4,GNG11,GNG5,HLA-A,HLA-B,KPNA1,KPNA2,KPNA6,LYN,MEF2C,NFATC3,NFKBIA,PIK3CA,PPP3CC,RCAN1,RELA,RRAS2
Role of WNT/GSK-3β Signaling in the Pathogenesis of Influenza	0	0.0256	IFNB1,TCF4
SAPK/JNK Signaling	0	0.0179	GADD45A,GNB4,GNG11,GNG5,NFATC3,PIK3CA,RIPK1,RRAS2,TRADD
SNARE Signaling Pathway	0	0.0221	CAMK2D,MYO10,NAPA
SPINK1 Pancreatic Cancer Pathway	0	0.0167	CTSB
Serotonin Receptor Signaling	0	0.0222	GCH1
Sonic Hedgehog Signaling	0	0.0345	CDK1
Superpathway of Cholesterol Biosynthesis	0	0.0345	LBR
Superpathway of Melatonin Degradation	0	0.0149	CYP2J2
Superpathway of Methionine Degradation	0	0.0256	MAT2B
Systemic Lupus Erythematosus Signaling	0	0.0241	AKT2,CREM,HLA-A,HLA-B,HLA-C,HLA-E,HLA-F,IL1RN,IL6,LYN,NFATC3,PIK3CA,RRAS2,SF3B4,TNFSF13B
T Cell Exhaustion Signaling Pathway	0	0.0353	AKT2,BCL6,BMPR2,CD274,HLA-A,HLA-B,HLA-C,HLA-E,HLA-F,IL6,JAK2,LGALS9,NFATC3,PDCD1LG2,PIK3CA,PPP2R2A,RRAS2,STAT1,STAT2,STAT3
T Cell Receptor Signaling	0	0.0293	AKT2,B2M,DUSP5,DUSP6,FYN,HLA-A,HLA-B,HLA-C,HLA-E,HLA-F,NFATC3,NFKBIA,PIK3CA,PPP3CC,PTK2B,RELA,RRAS2,TCF4
T Helper Cell Differentiation	0	0.017	BCL6,HLA-A,HLA-B,IL6,IL6ST,STAT1,STAT3,STAT6
TEC Kinase Signaling	0	0.0328	FAS,FYN,GNB4,GNG11,GNG5,ITGA5,JAK2,LYN,PAK3,PIK3CA,PRKCD,PTK2B,RELA,RND3,STAT1,STAT2,STAT3,STAT6,TNFSF10
TR/RXR Activation	0	0.0357	AKT2,PIK3CA,SLC16A3
Th17 Activation Pathway	0	0.0145	HSP90B1,IL6,JAK2,NFATC3,RELA,SOCS3,STAT3
Transcriptional Regulatory Network in Embryonic Stem Cells	0	0.037	PAX6,STAT3
Triacylglycerol Biosynthesis	0	0.0196	AGPAT3
Triacylglycerol Degradation	0	0.0339	CES2,PRDX6
Type I Diabetes Mellitus Signaling	0	0.0314	CASP3,CASP8,FAS,HLA-A,HLA-B,HLA-C,HLA-E,HLA-F,IRF1,JAK2,NFKBIA,RELA,RIPK1,SOCS3,STAT1,TRADD
White Adipose Tissue Browning Pathway	0	0.029	ATF4,BDNF,CREB3,FGFR1
tRNA Splicing	0	0.0217	PDE4B

## Sheet: Cluster6_Up_IPA_Analysis
Ingenuity Canonical Pathways	-log(p-value)	Ratio	Molecules
Kinetochore Metaphase Signaling Pathway	9.87	0.144	AURKB,BUB1B,CENPU,H2AX,H2AZ1,MACROH2A1,MAD2L1,MXD3,PPP1CC,PPP1R14B,PPP2R5C,SKA2,SKA3,SMC3,SPC24,SPC25
Cell Cycle Control of Chromosomal Replication	6.22	0.161	CDC45,CDK2,CDK4,CDK6,MCM2,PCNA,PRIM1,RPA2,TOP2A
NER (Nucleotide Excision Repair, Enhanced Pathway)	4.81	0.0971	H3-3A/H3-3B,H4C3,HMGN1,PCNA,PRIM1,RFC3,RFC4,RPA2,TOP2A,USP7
Ovarian Cancer Signaling	4.56	0.0759	CDK4,DVL1,FZD1,PIK3CB,PRKAG2,PRKAR2A,RAP2A,TCF3,TCF7,TCF7L2,TFDP1,VEGFA
Cell Cycle: G1/S Checkpoint Regulation	4.56	0.118	BMI1,CDK2,CDK4,CDK6,PAK1IP1,RPL5,SMAD3,TFDP1
Hereditary Breast Cancer Signaling	4.3	0.0775	CDK4,CDK6,H2AX,PHF10,PIK3CB,RAP2A,RFC3,RFC4,SMARCA4,SMARCC1,SMARCD2
ATM Signaling	4.16	0.0909	CBX5,CDK2,CREB3L2,H2AX,PPP1CC,PPP2R5C,RBBP8,SMC3,USP7
RAR Activation	4.09	0.0637	ALDH1A3,PHF10,PIK3CB,PRKAG2,PRKAR2A,PRMT1,SMAD3,SMAD5,SMAD7,SMARCA4,SMARCC1,SMARCD2,VEGFA
Mouse Embryonic Stem Cell Pluripotency	3.99	0.0865	DVL1,FZD1,PIK3CB,PTPN11,RAP2A,SMAD5,TCF3,TCF7,TCF7L2
Superpathway of Inositol Phosphate Compounds	3.45	0.0549	HACD2,INPP5A,NUDT3,NUDT4,PIK3CB,PPIP5K2,PPP1CC,PPP1R14B,PPP2R5C,PPP3CA,PTPN11,SET,SYNJ2
Colorectal Cancer Metastasis Signaling	3.41	0.0517	APPL1,BAX,DVL1,FZD1,PIK3CB,PRKAG2,PRKAR2A,RAP2A,RHOQ,SMAD3,TCF3,TCF7,TCF7L2,VEGFA
Protein Kinase A Signaling	3.36	0.044	AKAP12,AKAP9,CREB3L2,DUSP3,H3-3A/H3-3B,MYH10,MYLK,PPP1CC,PPP1R14B,PPP3CA,PRKAG2,PRKAR2A,PTPN11,SMAD3,TCF3,TCF7,TCF7L2,UBASH3B
Role of BRCA1 in DNA Damage Response	3.25	0.0875	PHF10,RBBP8,RFC3,RFC4,SMARCA4,SMARCC1,SMARCD2
Hepatic Fibrosis Signaling Pathway	3.2	0.0427	CREB3L2,DVL1,EZH2,FZD1,IRAK1,MYLK,PIK3CB,PRKAG2,PRKAR2A,RAP2A,RHOQ,SMAD3,SMAD7,TCF3,TCF7,TCF7L2,TFRC,VEGFA
Glucocorticoid Receptor Signaling	3.09	0.0379	H3-3A/H3-3B,KRT10,KRT18,KRT80,MT-ATP6,MT-CYB,MT-ND1,MT-ND3,MT-ND5,NDUFA5,PHF10,PIK3CB,PLAU,PPP3CA,PRKAG2,RAP2A,SMAD3,SMARCA4,SMARCC1,SMARCD2,TAF15,TFAM
Oxidative Phosphorylation	3.07	0.0721	CYB5B,MT-ATP6,MT-CO3,MT-CYB,MT-ND1,MT-ND3,MT-ND5,NDUFA5
Insulin Receptor Signaling	3.03	0.0643	PIK3CB,PPP1CC,PPP1R14B,PRKAG2,PRKAR2A,PTPN11,RAP2A,RHOQ,SYNJ2
Senescence Pathway	3	0.047	CDK2,CDK4,CDK6,EZH2,MAPK6,MAPKAPK3,PIK3CB,PPP2R5C,PPP3CA,RAP2A,SMAD3,SMAD5,SMAD7,YPEL3
Estrogen Receptor Signaling	2.93	0.0416	CFL2,CREB3L2,MT-ATP6,MT-CYB,MT-ND1,MT-ND3,MT-ND5,NDUFA5,PCNA,PIK3CB,PRKAG2,PRKAR2A,RAP2A,TBL1XR1,TFAM,VEGFA,ZDHHC7
AMPK Signaling	2.82	0.0492	AK3,CREB3L2,ORAI1,ORAI2,PHF10,PIK3CB,PPP2R5C,PRKAG2,PRKAR2A,SMARCA4,SMARCC1,SMARCD2
Melanocyte Development and Pigmentation Signaling	2.73	0.0714	CREB3L2,PIK3CB,PRKAG2,PRKAR2A,PTPN11,RAP2A,RPS6KA2
Epithelial Adherens Junction Signaling	2.68	0.0573	CFL2,DIAPH1,MYH10,PPP2R5C,PRKAG2,RAP2A,TCF3,TCF7,TCF7L2
Aryl Hydrocarbon Receptor Signaling	2.65	0.0566	ALDH1A3,BAX,CDK2,CDK4,CDK6,NFIC,NFIX,SMARCA4,TFDP1
Pulmonary Fibrosis Idiopathic Signaling Pathway	2.64	0.0429	BAX,EIF4EBP2,EZH2,F2R,FZD1,JARID2,PIK3CB,PLAU,RAP2A,RPS6KA2,SMAD3,TCF3,TCF7,TCF7L2
EIF2 Signaling	2.62	0.0491	AGO2,EIF1,EIF2AK1,PIK3CB,PPP1CC,RAP2A,RPL23,RPL5,RPL6,SREBF1,VEGFA
Sirtuin Signaling Pathway	2.62	0.0445	BAX,CLOCK,H3-3A/H3-3B,MAPK6,MT-ATP6,MT-CYB,MT-ND1,MT-ND3,MT-ND5,NDUFA5,RBBP8,SREBF1,TOMM70
Ferroptosis Signaling Pathway	2.59	0.0606	H2AX,H2AZ1,MACROH2A1,PRKAG2,RAP2A,SLC7A11,TFRC,USP7
D-myo-inositol (1,4,5)-trisphosphate Degradation	2.58	0.188	BPNT1,INPP5A,SYNJ2
Mismatch Repair in Eukaryotes	2.58	0.188	PCNA,RFC3,RFC4
3-phosphoinositide Degradation	2.58	0.0515	HACD2,NUDT3,NUDT4,PPP1CC,PPP1R14B,PPP2R5C,PPP3CA,PTPN11,SET,SYNJ2
Dopamine Receptor Signaling	2.54	0.0759	NCS1,PPP1CC,PPP1R14B,PPP2R5C,PRKAG2,PRKAR2A
Molecular Mechanisms of Cancer	2.53	0.038	BAX,CDK2,CDK4,CDK6,DVL1,FZD1,PIK3CB,PRKAG2,PRKAR2A,PTPN11,RAP2A,RHOQ,SMAD3,SMAD5,SMAD7,TCF3,TFDP1
Adipogenesis pathway	2.53	0.0593	CLOCK,EZH2,FZD1,SMAD3,SMAD5,SREBF1,TBL1XR1,TCF7
Human Embryonic Stem Cell Pluripotency	2.52	0.0542	DVL1,FZD1,PIK3CB,SMAD3,SMAD5,SMAD7,TCF3,TCF7,TCF7L2
Chronic Myeloid Leukemia Signaling	2.51	0.0654	CDK4,CDK6,PIK3CB,PTPN11,RAP2A,SMAD3,TFDP1
ILK Signaling	2.49	0.05	CFL2,CREB3L2,KRT18,LIMS1,MYH10,PIK3CB,PPP1R14B,PPP2R5C,RHOQ,VEGFA
Role of CHK Proteins in Cell Cycle Checkpoint Control	2.46	0.0877	CDK2,PCNA,PPP2R5C,RFC3,RFC4
Mitochondrial Dysfunction	2.44	0.0526	ACO1,CYB5B,MT-ATP6,MT-CO3,MT-CYB,MT-ND1,MT-ND3,MT-ND5,NDUFA5
MSP-RON Signaling In Cancer Cells Pathway	2.43	0.0571	CREB3L2,PIK3CB,RAP2A,RPS6KA2,TCF3,TCF7,TCF7L2,VEGFA
Cell Cycle Regulation by BTG Family Proteins	2.38	0.108	CDK2,CDK4,PPP2R5C,PRMT1
3-phosphoinositide Biosynthesis	2.37	0.0481	HACD2,NUDT3,NUDT4,PIK3CB,PPP1CC,PPP1R14B,PPP2R5C,PPP3CA,PTPN11,SET
Granzyme A Signaling	2.36	0.158	ANP32A,HMGB2,SET
CDK5 Signaling	2.36	0.0614	MAPK6,PPP1CC,PPP1R14B,PPP2R5C,PRKAG2,PRKAR2A,RAP2A
Endocannabinoid Cancer Inhibition Pathway	2.31	0.0544	CREB3L2,PIK3CB,PRKAG2,PRKAR2A,TCF3,TCF7,TCF7L2,VEGFA
mTOR Signaling	2.31	0.0472	EIF4B,EIF4EBP2,MAPKAP1,PIK3CB,PPP2R5C,PRKAG2,RAP2A,RHOQ,RPS6KA2,VEGFA
D-myo-inositol (1,4,5,6)-Tetrakisphosphate Biosynthesis	2.26	0.0495	HACD2,NUDT3,NUDT4,PPP1CC,PPP1R14B,PPP2R5C,PPP3CA,PTPN11,SET
D-myo-inositol (3,4,5,6)-tetrakisphosphate Biosynthesis	2.26	0.0495	HACD2,NUDT3,NUDT4,PPP1CC,PPP1R14B,PPP2R5C,PPP3CA,PTPN11,SET
ERK/MAPK Signaling	2.25	0.0463	CREB3L2,H3-3A/H3-3B,MKNK2,PIK3CB,PPP1CC,PPP1R14B,PPP2R5C,PRKAG2,PRKAR2A,RAP2A
Acute Myeloid Leukemia Signaling	2.24	0.0659	PIK3CB,PIM2,RAP2A,TCF3,TCF7,TCF7L2
NGF Signaling	2.24	0.0583	BAX,CREB3L2,MAP3K3,PIK3CB,PTPN11,RAP2A,RPS6KA2
p38 MAPK Signaling	2.24	0.0583	CREB3L2,H3-3A/H3-3B,HMGN1,IRAK1,MAPKAPK3,MKNK2,RPS6KA2
Pyridoxal 5'-phosphate Salvage Pathway	2.19	0.0758	CDK2,CDK4,CDK6,IRAK1,MAPK6
Superpathway of D-myo-inositol (1,4,5)-trisphosphate Metabolism	2.17	0.136	BPNT1,INPP5A,SYNJ2
Pyrimidine Deoxyribonucleotides De Novo Biosynthesis I	2.12	0.13	DTYMK,RRM1,TYMS
Regulation of the Epithelial-Mesenchymal Transition Pathway	2.07	0.0462	DVL1,FZD1,PIK3CB,PTPN11,RAP2A,SMAD3,TCF3,TCF7,TCF7L2
Synaptic Long Term Potentiation	2.04	0.0534	CREB3L2,PPP1CC,PPP1R14B,PPP3CA,PRKAG2,PRKAR2A,RAP2A
HOTAIR Regulatory Pathway	2.04	0.0491	AGO2,EZH2,H3-3A/H3-3B,JARID2,PIK3CB,TCF3,TCF7,TCF7L2
D-myo-inositol-5-phosphate Metabolism	2.03	0.0455	HACD2,NUDT3,NUDT4,PPP1CC,PPP1R14B,PPP2R5C,PPP3CA,PTPN11,SET
Basal Cell Carcinoma Signaling	2.03	0.0694	DVL1,FZD1,TCF3,TCF7,TCF7L2
Pulmonary Healing Signaling Pathway	2.02	0.0452	CFL2,FZD1,PRKAG2,RAP2A,SMAD5,TCF3,TCF7,TCF7L2,VEGFA
Glioma Invasiveness Signaling	2.01	0.0685	F2R,PIK3CB,PLAU,RAP2A,RHOQ
Osteoarthritis Pathway	2	0.0424	CREB3L2,FZD1,PRKAG2,SMAD3,SMAD5,SMAD7,TCF3,TCF7,TCF7L2,VEGFA
ID1 Signaling Pathway	2	0.045	BAX,CDK4,CUL3,PIK3CB,RAP2A,SMAD3,SMAD5,TYMS,VEGFA
ERK5 Signaling	1.99	0.0676	CREB3L2,MAP3K3,PTPN11,RAP2A,RPS6KA2
PFKFB4 Signaling Pathway	1.98	0.0833	CREB3L2,PRKAG2,PRKAR2A,TKT
Sumoylation Pathway	1.98	0.0583	PCNA,RCC1,RFC3,RFC4,RHOQ,UBA2
Estrogen-mediated S-phase Entry	1.97	0.115	CDK2,CDK4,TFDP1
Hypoxia Signaling in the Cardiovascular System	1.94	0.0658	CREB3L2,UBE2E3,UBE2R2,UBE2T,VEGFA
Glioblastoma Multiforme Signaling	1.93	0.0468	CDK2,CDK4,CDK6,FZD1,PIK3CB,RAP2A,RHOQ,TCF3
FAT10 Cancer Signaling Pathway	1.92	0.08	MAD2L1,PCNA,SMAD3,TCF7L2
Opioid Signaling Pathway	1.91	0.0393	CREB3L2,MAPK6,PPP3CA,PRKAG2,PRKAR2A,RAP2A,RGS10,RPS6KA2,TCF3,TCF7,TCF7L2
WNT/β-catenin Signaling	1.9	0.0462	APPL1,APPL2,DVL1,FZD1,PPP2R5C,TCF3,TCF7,TCF7L2
Role of WNT/GSK-3β Signaling in the Pathogenesis of Influenza	1.89	0.0641	DVL1,FZD1,TCF3,TCF7,TCF7L2
Thyroid Cancer Signaling	1.87	0.0633	PIK3CB,RAP2A,TCF3,TCF7,TCF7L2
BEX2 Signaling Pathway	1.83	0.0617	PPP2R5C,TCF3,TCF7,TCF7L2,VEGFA
Cardiac β-adrenergic Signaling	1.82	0.0447	AKAP12,AKAP9,PKIA,PPP1CC,PPP1R14B,PPP2R5C,PRKAG2,PRKAR2A
Role of Macrophages, Fibroblasts and Endothelial Cells in Rheumatoid Arthritis	1.82	0.0366	CREB3L2,DVL1,FZD1,IRAK1,PIK3CB,PPP3CA,RAP2A,RYK,TCF3,TCF7,TCF7L2,VEGFA
FLT3 Signaling in Hematopoietic Progenitor Cells	1.81	0.061	CREB3L2,PIK3CB,PTPN11,RAP2A,RPS6KA2
Cyclins and Cell Cycle Regulation	1.77	0.0595	CDK2,CDK4,CDK6,PPP2R5C,TFDP1
HIPPO signaling	1.75	0.0588	PPP1CC,PPP1R14B,PPP2R5C,SMAD3,SMAD5
Role of Tissue Factor in Cancer	1.75	0.0517	CFL2,PIK3CB,PTPN11,RAP2A,RPS6KA2,VEGFA
Prolactin Signaling	1.73	0.0581	KCNMA1,PIK3CB,PTPN11,RAP2A,TCF7
NAD Signaling Pathway	1.73	0.0464	CLOCK,PIK3CB,PRKAG2,SLC29A1,SLC7A5,SREBF1,VEGFA
CNTF Signaling	1.73	0.0702	PIK3CB,PTPN11,RAP2A,RPS6KA2
BMP signaling pathway	1.71	0.0575	PRKAG2,PRKAR2A,RAP2A,SMAD5,SMAD7
Regulation Of The Epithelial Mesenchymal Transition In Development Pathway	1.71	0.0575	DVL1,FZD1,TCF3,TCF7,TCF7L2
Role of Osteoblasts, Osteoclasts and Chondrocytes in Rheumatoid Arthritis	1.71	0.0402	DVL1,FZD1,PIK3CB,PPP3CA,SMAD5,TCF3,TCF7,TCF7L2,TNFRSF11A
Factors Promoting Cardiogenesis in Vertebrates	1.7	0.0458	CREB3L2,DVL1,FZD1,SMAD5,TCF3,TCF7,TCF7L2
GADD45 Signaling	1.65	0.0667	CDK2,CDK4,PCNA,SMAD3
Clathrin-mediated Endocytosis Signaling	1.64	0.0415	AP1M1,F2R,PIK3CB,PPP3CA,RAB4A,SH3GL1,TFRC,VEGFA
Xenobiotic Metabolism PXR Signaling Pathway	1.64	0.0415	ALDH1A3,CDK2,HS3ST1,NDST1,PPP1CC,PPP1R14B,PRKAG2,PRKAR2A
Pancreatic Adenocarcinoma Signaling	1.59	0.0476	CDK2,CDK4,PIK3CB,SMAD3,TFDP1,VEGFA
Non-Small Cell Lung Cancer Signaling	1.58	0.0532	CDK4,CDK6,PIK3CB,RAP2A,TFDP1
Endocannabinoid Developing Neuron Pathway	1.58	0.0472	CREB3L2,MAPK6,PIK3CB,PRKAG2,PRKAR2A,RAP2A
Protein Ubiquitination Pathway	1.58	0.0364	DNAJB1,DNAJC21,SACS,UBE2E3,UBE2R2,UBE2T,USP12,USP13,USP22,USP7
Small Cell Lung Cancer Signaling	1.54	0.0521	CDK2,CDK4,CDK6,PIK3CB,TFDP1
TGF-β Signaling	1.54	0.0521	PMEPA1,RAP2A,SMAD3,SMAD5,SMAD7
Oxytocin Signaling Pathway	1.52	0.0355	ATP2B1,CREB3L2,MAPK6,MYH10,MYLK,PIK3CB,PPP3CA,PRKAG2,PRKAR2A,RAP2A
WNT/Ca+ pathway	1.52	0.0606	CREB3L2,DVL1,FZD1,PPP3CA
Salvage Pathways of Pyrimidine Ribonucleotides	1.51	0.051	CDK2,CDK4,CDK6,IRAK1,MAPK6
p53 Signaling	1.51	0.051	BAX,CDK2,CDK4,PCNA,PIK3CB
CLEAR Signaling Pathway	1.49	0.0351	CREB3L2,MAPK6,PPP2R5C,PPP3CA,PRKAG2,RAP2A,SEH1L,SUMF1,TNFRSF11A,VEGFA
VEGF Signaling	1.49	0.0505	EIF1,PIK3CB,PTPN11,RAP2A,VEGFA
Putrescine Biosynthesis III	1.45	0.5	ODC1
GM-CSF Signaling	1.44	0.0571	PIK3CB,PPP3CA,PTPN11,RAP2A
1D-myo-inositol Hexakisphosphate Biosynthesis II (Mammalian)	1.44	0.118	INPP5A,SYNJ2
D-myo-inositol (1,3,4)-trisphosphate Biosynthesis	1.44	0.118	INPP5A,SYNJ2
RAN Signaling	1.44	0.118	RANBP1,RCC1
IGF-1 Signaling	1.41	0.0481	PIK3CB,PRKAG2,PRKAR2A,PTPN11,RAP2A
Netrin Signaling	1.4	0.0556	ABLIM3,PPP3CA,PRKAG2,PRKAR2A
Autophagy	1.4	0.0372	CREB3L2,PIK3CB,PPP2R5C,PPP3CA,PRKAG2,PRKAR2A,SLC7A5,VEGFA
BER (Base Excision Repair) Pathway	1.36	0.0682	PCNA,RFC3,RFC4
Dopamine-DARPP32 Feedback in cAMP Signaling	1.33	0.038	CREB3L2,PPP1CC,PPP1R14B,PPP2R5C,PPP3CA,PRKAG2,PRKAR2A
Leptin Signaling in Obesity	1.33	0.0526	PIK3CB,PRKAG2,PRKAR2A,PTPN11
Glutaryl-CoA Degradation	1.31	0.1	HACD2,HADH
Apelin Pancreas Signaling Pathway	1.31	0.0652	PIK3CB,PRKAG2,PRKAR2A
Neurotrophin/TRK Signaling	1.3	0.0513	CREB3L2,PIK3CB,PTPN11,RAP2A
Dilated Cardiomyopathy Signaling Pathway	1.3	0.0405	BAX,MAP3K3,MYH10,PRKAG2,PRKAR2A,PTPN11
Ephrin A Signaling	1.29	0.0638	CFL2,PIK3CB,PTPN11
Circadian Rhythm Signaling	1.28	0.0335	CIRBP,CLOCK,CREB3L2,EIF4EBP2,H3-3A/H3-3B,MKNK2,PRKAG2,PRKAR2A,RAP2A
N-acetylglucosamine Degradation I	1.28	0.333	GNPDA1
Prostate Cancer Signaling	1.27	0.0439	CDK2,CREB3L2,PIK3CB,RAP2A,TFDP1
Renal Cell Carcinoma Signaling	1.26	0.05	PIK3CB,PTPN11,RAP2A,VEGFA
MYC Mediated Apoptosis Signaling	1.23	0.06	BAX,PRKAG2,PRKAR2A
Melanoma Signaling	1.23	0.06	CDK4,PIK3CB,RAP2A
cAMP-mediated signaling	1.22	0.034	ADORA2B,AKAP12,AKAP9,CREB3L2,PKIA,PPP3CA,PRKAR2A,RGS10
PAK Signaling	1.22	0.0424	CFL2,MYLK,PAK1IP1,PIK3CB,RAP2A
Role of NANOG in Mammalian Embryonic Stem Cell Pluripotency	1.2	0.0417	DVL1,FZD1,PIK3CB,RAP2A,SMAD5
PEDF Signaling	1.2	0.0476	PIK3CB,RAP2A,TCF7,TCF7L2
Triacylglycerol Biosynthesis	1.2	0.0588	AGPAT5,MBOAT2,PLPP4
Adrenomedullin signaling pathway	1.18	0.0352	BAX,MAPK6,MYLK,PIK3CB,PRKAG2,PRKAR2A,RAP2A
Breast Cancer Regulation by Stathmin1	1.17	0.0269	ADORA2B,AURKB,CDK2,CDK4,CDK6,CREB3L2,F2R,FZD1,PIK3CB,PPP1CC,PPP1R14B,PPP2R5C,PRKAG2,PRKAR2A,RAP2A,VEGFA
Molybdenum Cofactor Biosynthesis	1.16	0.25	MOCS2
N-acetylglucosamine Degradation II	1.16	0.25	GNPDA1
Transcriptional Regulatory Network in Embryonic Stem Cells	1.15	0.0556	H3-3A/H3-3B,H4C3,SET
Glioma Signaling	1.15	0.0403	CDK4,CDK6,PIK3CB,RAP2A,TFDP1
RHOA Signaling	1.15	0.0403	CDC42EP1,CFL2,MYLK,SEPTIN8,SEPTIN9
CDP-diacylglycerol Biosynthesis I	1.14	0.08	AGPAT5,MBOAT2
Regulation of Cellular Mechanics by Calpain Protease	1.13	0.0449	CDK2,CDK4,CDK6,RAP2A
CSDE1 Signaling Pathway	1.11	0.0536	AGO2,LSM14A,PABPC4
Ceramide Signaling	1.11	0.0444	CERK,PIK3CB,PPP2R5C,RAP2A
RANK Signaling in Osteoclasts	1.1	0.044	MAP3K3,PIK3CB,PPP3CA,TNFRSF11A
Phosphatidylglycerol Biosynthesis II (Non-plastidic)	1.08	0.0741	AGPAT5,MBOAT2
Tryptophan Degradation III (Eukaryotic)	1.08	0.0741	HACD2,HADH
Androgen Signaling	1.08	0.0355	DNAJB1,H3-3A/H3-3B,PRKAG2,PRKAR2A,SMAD3,TAF15
Germ Cell-Sertoli Cell Junction Signaling	1.07	0.0351	CFL2,EPN2,MAP3K3,PIK3CB,RAP2A,RHOQ
dTMP De Novo Biosynthesis	1.07	0.2	TYMS
HGF Signaling	1.06	0.0379	CDK2,MAP3K3,PIK3CB,PTPN11,RAP2A
P2Y Purigenic Receptor Signaling Pathway	1.05	0.0376	CREB3L2,PIK3CB,PRKAG2,PRKAR2A,RAP2A
Role of p14/p19ARF in Tumor Suppression	1.03	0.069	NPM3,PIK3CB
Sonic Hedgehog Signaling	1.03	0.069	PRKAG2,PRKAR2A
Cardiac Hypertrophy Signaling	1.02	0.0307	MAP3K3,MAPKAPK3,PIK3CB,PPP3CA,PRKAG2,PRKAR2A,RAP2A,RHOQ
Calcium Signaling	1.02	0.0321	ATP2B1,CREB3L2,MYH10,PPP3CA,PRKAG2,PRKAR2A,RAP2A
IL-2 Signaling	1.02	0.0492	PIK3CB,PTPN11,RAP2A
Semaphorin Signaling in Neurons	1.01	0.0484	CFL2,RHOQ,SEMA7A
Tight Junction Signaling	1	0.0337	CDK4,MYH10,MYLK,PPP2R5C,PRKAG2,PRKAR2A
Regulation of eIF4 and p70S6K Signaling	0.993	0.0335	AGO2,EIF1,EIF4EBP2,PIK3CB,PPP2R5C,RAP2A
Pentose Phosphate Pathway (Non-oxidative Branch)	0.99	0.167	TKT
Thrombopoietin Signaling	0.99	0.0476	PIK3CB,PTPN11,RAP2A
Apelin Endothelial Signaling Pathway	0.967	0.0355	KLF2,PIK3CB,PRKAG2,RAP2A,SMAD3
HER-2 Signaling in Breast Cancer	0.949	0.0308	CDK4,MT-CO3,NUP50,PIK3CB,RAP2A,SEH1L,SMAD3
Virus Entry via Endocytic Pathways	0.939	0.0385	AP1M1,PIK3CB,RAP2A,TFRC
Insulin Secretion Signaling Pathway	0.934	0.0293	AGO2,CREB3L2,EIF1,EIF4EBP2,PIK3CB,PRKAG2,PRKAR2A,TCF3
PD-1, PD-L1 cancer immunotherapy pathway	0.917	0.0377	CDK2,PIK3CB,PTPN11,SMAD3
Inhibition of Angiogenesis by TSP1	0.912	0.0588	SDC1,VEGFA
Role of JAK1 and JAK3 in γc Cytokine Signaling	0.903	0.0435	PIK3CB,PTPN11,RAP2A
Production of Nitric Oxide and Reactive Oxygen Species in Macrophages	0.896	0.0314	MAP3K3,PIK3CB,PPP1CC,PPP1R14B,PPP2R5C,RHOQ
Coagulation System	0.891	0.0571	F2R,PLAU
Cellular Effects of Sildenafil (Viagra)	0.884	0.0333	MYH10,MYLK,PABPC4,PRKAG2,PRKAR2A
NRF2-mediated Oxidative Stress Response	0.879	0.0295	CUL3,DNAJB1,DNAJC21,PIK3CB,RAP2A,STIP1,UBE2E3
Semaphorin Neuronal Repulsive Signaling Pathway	0.875	0.0331	CFL2,PIK3CB,PRKAG2,PRKAR2A,SMC3
Inositol Pyrophosphates Biosynthesis	0.873	0.125	PPIP5K2
Docosahexaenoic Acid (DHA) Signaling	0.834	0.0526	BAX,PIK3CB
Xenobiotic Metabolism Signaling	0.829	0.0276	ALDH1A3,CUL3,HS3ST1,MAP3K3,NDST1,PIK3CB,PPP2R5C,RAP2A
Actin Cytoskeleton Signaling	0.826	0.0286	CFL2,DIAPH1,F2R,MYH10,MYLK,PIK3CB,RAP2A
Amyotrophic Lateral Sclerosis Signaling	0.815	0.0345	BAX,PIK3CB,PPP3CA,VEGFA
Bladder Cancer Signaling	0.815	0.0345	CDK4,RAP2A,TFDP1,VEGFA
Macropinocytosis Signaling	0.813	0.0395	PIK3CB,RAB34,RAP2A
Coronavirus Pathogenesis Pathway	0.808	0.0296	BAX,CDK2,CDK4,SMAD3,TFDP1,TOMM70
Neuregulin Signaling	0.806	0.0342	ERRFI1,PTPN11,RAP2A,RNF41
Angiopoietin Signaling	0.801	0.039	PIK3CB,PTPN11,RAP2A
Antiproliferative Role of Somatostatin Receptor 2	0.801	0.039	PIK3CB,PTPN11,RAP2A
Fc Epsilon RI Signaling	0.796	0.0339	PIK3CB,PTPN11,RAP2A,SYNJ2
Inhibition of ARE-Mediated mRNA Degradation Pathway	0.794	0.0311	AGO2,MAPK6,PPP2R5C,PRKAG2,PRKAR2A
IL-7 Signaling Pathway	0.789	0.0385	BAX,CDK2,PIK3CB
Calcium Transport I	0.784	0.1	ATP2B1
DNA Methylation and Transcriptional Repression Signaling	0.781	0.0488	H3-3A/H3-3B,H4C3
IL-3 Signaling	0.778	0.038	PIK3CB,PPP3CA,RAP2A
Nitric Oxide Signaling in the Cardiovascular System	0.778	0.0333	PIK3CB,PRKAG2,PRKAR2A,VEGFA
Aldosterone Signaling in Epithelial Cells	0.771	0.0305	DNAJB1,DNAJC21,KCNMA1,PIK3CB,SACS
Renin-Angiotensin Signaling	0.761	0.0328	PIK3CB,PRKAG2,PRKAR2A,RAP2A
IL-8 Signaling	0.761	0.0286	BAX,IRAK1,PIK3CB,RAP2A,RHOQ,VEGFA
Estrogen-Dependent Breast Cancer Signaling	0.756	0.037	CREB3L2,PIK3CB,RAP2A
Oncostatin M Signaling	0.749	0.0465	PLAU,RAP2A
Pentose Phosphate Pathway	0.746	0.0909	TKT
Purine Nucleotides De Novo Biosynthesis II	0.746	0.0909	IMPDH2
JAK/STAT Signaling	0.745	0.0366	PIK3CB,PTPN11,RAP2A
Gαs Signaling	0.735	0.032	ADORA2B,CREB3L2,PRKAG2,PRKAR2A
TR/RXR Activation	0.724	0.0357	PIK3CB,SREBF1,TBL1XR1
VEGF Family Ligand-Receptor Interactions	0.724	0.0357	PIK3CB,RAP2A,VEGFA
IL-6 Signaling	0.71	0.0312	PIK3CB,PTPN11,RAP2A,VEGFA
Role of OCT4 in Mammalian Embryonic Stem Cell Pluripotency	0.704	0.0435	BMI1,JARID2
FGF Signaling	0.703	0.0349	CREB3L2,PIK3CB,PTPN11
PDGF Signaling	0.703	0.0349	PIK3CB,RAP2A,SYNJ2
Signaling by Rho Family GTPases	0.692	0.0261	CDC42EP1,CFL2,MYLK,PIK3CB,RHOQ,SEPTIN8,SEPTIN9
Dermatan Sulfate Biosynthesis (Late Stages)	0.69	0.0426	HS3ST1,NDST1
Role of IL-17F in Allergic Inflammatory Airway Diseases	0.69	0.0426	CREB3L2,RPS6KA2
Oleate Biosynthesis II (Animals)	0.681	0.0769	FADS1
UDP-N-acetyl-D-galactosamine Biosynthesis II	0.681	0.0769	GNPDA1
γ-glutamyl Cycle	0.681	0.0769	GGCT
p70S6K Signaling	0.679	0.0303	F2R,PIK3CB,PPP2R5C,RAP2A
Apelin Muscle Signaling Pathway	0.677	0.0417	PRKAG2,TFAM
Unfolded protein response	0.665	0.0333	DNAJB1,DNAJC21,SREBF1
Spliceosomal Cycle	0.663	0.0408	DDX46,RBMX2
Apelin Adipocyte Signaling Pathway	0.656	0.033	MAPK6,PRKAG2,PRKAR2A
CCR3 Signaling in Eosinophils	0.656	0.0296	CFL2,MYLK,PIK3CB,RAP2A
Urate Biosynthesis/Inosine 5'-phosphate Degradation	0.653	0.0714	IMPDH2
Chondroitin Sulfate Biosynthesis (Late Stages)	0.65	0.04	HS3ST1,NDST1
IL-4 Signaling	0.638	0.0323	PIK3CB,RAP2A,SYNJ2
Pyroptosis Signaling Pathway	0.638	0.0323	BAX,PRKAG2,PRKAR2A
Amyloid Processing	0.638	0.0392	PRKAG2,PRKAR2A
White Adipose Tissue Browning Pathway	0.634	0.029	CREB3L2,PRKAG2,PRKAR2A,VEGFA
Acute Phase Response Signaling	0.629	0.027	IRAK1,PIK3CB,PTPN11,RAP2A,TCF3
Iron homeostasis signaling pathway	0.627	0.0288	ACO1,SMAD3,SMAD5,TFRC
UVB-Induced MAPK Signaling	0.625	0.0385	H3-3A/H3-3B,PIK3CB
Gαi Signaling	0.62	0.0286	PRKAG2,PRKAR2A,RAP2A,RGS10
IL-1 Signaling	0.612	0.0312	IRAK1,PRKAG2,PRKAR2A
Phototransduction Pathway	0.602	0.037	PRKAG2,PRKAR2A
PI3K Signaling in B Lymphocytes	0.6	0.028	PIK3CB,PLEKHA1,PPP3CA,RAP2A
Xenobiotic Metabolism General Signaling Pathway	0.6	0.028	CUL3,MAP3K3,PIK3CB,RAP2A
UVA-Induced MAPK Signaling	0.595	0.0306	PIK3CB,RAP2A,RPS6KA2
GNRH Signaling	0.588	0.026	CREB3L2,MAP3K3,PRKAG2,PRKAR2A,RAP2A
Regulation Of The Epithelial Mesenchymal Transition By Growth Factors Pathway	0.588	0.026	PIK3CB,PTPN11,RAP2A,SMAD3,TCF3
Apelin Cardiomyocyte Signaling Pathway	0.587	0.0303	MAPK6,MYLK,PIK3CB
Hepatic Fibrosis / Hepatic Stellate Cell Activation	0.577	0.0258	BAX,MYH10,SMAD3,SMAD7,VEGFA
Neuropathic Pain Signaling In Dorsal Horn Neurons	0.571	0.0297	PIK3CB,PRKAG2,PRKAR2A
PPARα/RXRα Activation	0.571	0.0256	CLOCK,PRKAG2,PRKAR2A,RAP2A,SMAD3
Endocannabinoid Neuronal Synapse Pathway	0.561	0.0268	MAPK6,PPP3CA,PRKAG2,PRKAR2A
Cancer Drug Resistance By Drug Efflux	0.558	0.0345	PIK3CB,RAP2A
Chondroitin Sulfate Biosynthesis	0.558	0.0345	HS3ST1,NDST1
MSP-RON Signaling Pathway	0.558	0.0345	PIK3CB,RPS6KA2
Polyamine Regulation in Colon Cancer	0.558	0.0345	ODC1,TCF7L2
PTEN Signaling	0.555	0.0267	PIK3CB,RAP2A,SYNJ2,TNFRSF11A
Gap Junction Signaling	0.555	0.0253	PIK3CB,PPP3CA,PRKAG2,PRKAR2A,RAP2A
Natural Killer Cell Signaling	0.55	0.0251	CFL2,MAP3K3,PIK3CB,PTPN11,RAP2A
PI3K/AKT Signaling	0.55	0.0251	LIMS1,PIK3CB,PPP2R5C,RAP2A,SYNJ2
Corticotropin Releasing Hormone Signaling	0.548	0.0265	CREB3L2,PRKAG2,PRKAR2A,VEGFA
Dermatan Sulfate Biosynthesis	0.538	0.0333	HS3ST1,NDST1
Endometrial Cancer Signaling	0.538	0.0333	PIK3CB,RAP2A
PCP (Planar Cell Polarity) Pathway	0.538	0.0333	DVL1,FZD1
DNA damage-induced 14-3-3σ Signaling	0.538	0.0526	CDK2
Purine Nucleotides Degradation II (Aerobic)	0.538	0.0526	IMPDH2
γ-linolenate Biosynthesis II (Animals)	0.538	0.0526	FADS1
Ephrin Receptor Signaling	0.529	0.0246	CFL2,CREB3L2,PTPN11,RAP2A,VEGFA
Gustation Pathway	0.529	0.0246	LRRC8A,ORAI1,ORAI2,PRKAG2,PRKAR2A
Telomerase Signaling	0.526	0.028	PIK3CB,PPP2R5C,RAP2A
Relaxin Signaling	0.525	0.0258	PIK3CB,PRKAG2,PRKAR2A,VEGFA
Axonal Guidance Signaling	0.523	0.0216	ABLIM3,CFL2,FZD1,PIK3CB,PPP3CA,PRKAG2,PRKAR2A,PTPN11,RAP2A,SEMA7A,VEGFA
α-Adrenergic Signaling	0.519	0.0278	PRKAG2,PRKAR2A,RAP2A
Sertoli Cell-Sertoli Cell Junction Signaling	0.514	0.0243	EPN2,MAP3K3,PRKAG2,PRKAR2A,RAP2A
HIF1α Signaling	0.504	0.024	MKNK2,PIK3CB,PPP3CA,RAP2A,VEGFA
eNOS Signaling	0.502	0.0252	PIK3CB,PRKAG2,PRKAR2A,VEGFA
Fatty Acid α-oxidation	0.502	0.0476	ALDH1A3
Histamine Degradation	0.502	0.0476	ALDH1A3
ERB2-ERBB3 Signaling	0.491	0.0308	PIK3CB,RAP2A
PXR/RXR Activation	0.491	0.0308	PRKAG2,PRKAR2A
Putrescine Degradation III	0.486	0.0455	ALDH1A3
Mitotic Roles of Polo-Like Kinase	0.482	0.0303	PPP2R5C,SMC3
Integrin Signaling	0.481	0.0235	LIMS1,MYLK,PIK3CB,RAP2A,RHOQ
Apelin Cardiac Fibroblast Signaling Pathway	0.47	0.0435	PRKAG2
Cardiomyocyte Differentiation via BMP Receptors	0.47	0.0435	SMAD5
Vitamin-C Transport	0.47	0.0435	LRRC8A
ERBB4 Signaling	0.466	0.0294	PIK3CB,RAP2A
SPINK1 General Cancer Pathway	0.457	0.029	PIK3CB,RAP2A
Ethanol Degradation IV	0.455	0.0417	ALDH1A3
Methionine Degradation I (to Homocysteine)	0.455	0.0417	PRMT1
TCA Cycle II (Eukaryotic)	0.455	0.0417	ACO1
Tumoricidal Function of Hepatic Natural Killer Cells	0.455	0.0417	BAX
Agrin Interactions at Neuromuscular Junction	0.45	0.0286	DVL1,RAP2A
MSP-RON Signaling In Macrophages Pathway	0.448	0.0252	CREB3L2,PIK3CB,RAP2A
Growth Hormone Signaling	0.442	0.0282	PIK3CB,RPS6KA2
Role of NFAT in Cardiac Hypertrophy	0.441	0.0225	PIK3CB,PPP3CA,PRKAG2,PRKAR2A,RAP2A
Role of JAK family kinases in IL-6-type Cytokine Signaling	0.441	0.04	PTPN11
Melatonin Signaling	0.434	0.0278	PRKAG2,PRKAR2A
Neurovascular Coupling Signaling Pathway	0.429	0.0222	ADORA2B,KCNMA1,ORAI2,PRKAG2,PRKAR2A
Thrombin Signaling	0.429	0.0222	F2R,MYLK,PIK3CB,RAP2A,RHOQ
Cysteine Biosynthesis III (mammalia)	0.428	0.0385	PRMT1
Cardiac Hypertrophy Signaling (Enhanced)	0.426	0.0203	DIAPH1,DVL1,FZD1,MAP3K3,MAPKAPK3,MKNK2,PIK3CB,PPP3CA,PRKAG2,PRKAR2A,RAP2A
Pregnenolone Biosynthesis	0.415	0.037	MICAL2
Tryptophan Degradation X (Mammalian, via Tryptamine)	0.415	0.037	ALDH1A3
GPCR-Mediated Integration of Enteroendocrine Signaling Exemplified by an L Cell	0.412	0.0267	PRKAG2,PRKAR2A
GDNF Family Ligand-Receptor Interactions	0.405	0.0263	PIK3CB,RAP2A
14-3-3-mediated Signaling	0.404	0.0236	BAX,PIK3CB,RAP2A
Histidine Degradation VI	0.403	0.0357	MICAL2
Tumor Microenvironment Pathway	0.403	0.0223	PIK3CB,PLAU,RAP2A,VEGFA
G Beta Gamma Signaling	0.393	0.0233	PRKAG2,PRKAR2A,RAP2A
NF-κB Activation by Viruses	0.392	0.0256	PIK3CB,RAP2A
fMLP Signaling in Neutrophils	0.383	0.0229	PIK3CB,PPP3CA,RAP2A
Ubiquinol-10 Biosynthesis (Eukaryotic)	0.38	0.0333	MICAL2
Gα12/13 Signaling	0.373	0.0226	F2R,PIK3CB,RAP2A
Heparan Sulfate Biosynthesis (Late Stages)	0.372	0.0247	HS3ST1,NDST1
Role of MAPK Signaling in the Pathogenesis of Influenza	0.366	0.0244	BAX,RAP2A
STAT3 Pathway	0.364	0.0222	RAP2A,TNFRSF11A,VEGFA
Dopamine Degradation	0.359	0.0312	ALDH1A3
SNARE Signaling Pathway	0.359	0.0221	MYH10,PRKAG2,PRKAR2A
Xenobiotic Metabolism CAR Signaling Pathway	0.357	0.0211	ALDH1A3,HS3ST1,NDST1,PPP2R5C
Hepatic Cholestasis	0.353	0.0209	IRAK1,PRKAG2,PRKAR2A,SREBF1
RAC Signaling	0.35	0.0217	CFL2,PIK3CB,RAP2A
FcγRIIB Signaling in B Lymphocytes	0.348	0.0235	PIK3CB,RAP2A
LPS-stimulated MAPK Signaling	0.348	0.0235	PIK3CB,RAP2A
Ethanol Degradation II	0.34	0.0294	ALDH1A3
Role of JAK2 in Hormone-like Cytokine Signaling	0.34	0.0294	PTPN11
Fatty Acid β-oxidation I	0.331	0.0286	HADH
IL-9 Signaling	0.331	0.0286	PIK3CB
Nucleotide Excision Repair Pathway	0.331	0.0286	RPA2
Pyrimidine Ribonucleotides Interconversion	0.331	0.0286	CTPS1
Heparan Sulfate Biosynthesis	0.331	0.0227	HS3ST1,NDST1
LPS/IL-1 Mediated Inhibition of RXR Function	0.324	0.0197	ALDH1A3,HS3ST1,IRAK1,NDST1,SREBF1
Interferon Signaling	0.322	0.0278	BAX
Noradrenaline and Adrenaline Degradation	0.313	0.027	ALDH1A3
Actin Nucleation by ARP-WASP Complex	0.305	0.0215	RAP2A,RHOQ
Pyrimidine Ribonucleotides De Novo Biosynthesis	0.305	0.0263	CTPS1
Neuroinflammation Signaling Pathway	0.303	0.0189	CREB3L2,FZD1,IRAK1,MAPK6,PIK3CB,PPP3CA
Synaptogenesis Signaling Pathway	0.303	0.0189	CREB3L2,EIF4EBP2,PIK3CB,PRKAG2,PRKAR2A,RAP2A
ERBB Signaling	0.3	0.0213	PIK3CB,RAP2A
Inhibition of Matrix Metalloproteases	0.297	0.0256	SDC1
Superpathway of Methionine Degradation	0.297	0.0256	PRMT1
tRNA Charging	0.297	0.0256	CARS2
Mechanisms of Viral Exit from Host Cells	0.283	0.0244	SH3GL1
Retinoate Biosynthesis I	0.275	0.0238	ALDH1A3
Apoptosis Signaling	0.255	0.0192	BAX,RAP2A
IL-23 Signaling Pathway	0.25	0.0217	PIK3CB
iNOS Signaling	0.244	0.0213	IRAK1
nNOS Signaling in Neurons	0.244	0.0213	PPP3CA
HMGB1 Signaling	0.241	0.018	PIK3CB,RAP2A,RHOQ
Paxillin Signaling	0.24	0.0185	PIK3CB,RAP2A
Assembly of RNA Polymerase II Complex	0.227	0.02	TAF15
Cell Cycle: G2/M DNA Damage Checkpoint Regulation	0.227	0.02	TOP2A
UVC-Induced MAPK Signaling	0.221	0.0196	RAP2A
EGF Signaling	0.202	0.0182	PIK3CB
Lymphotoxin β Receptor Signaling	0.202	0.0182	PIK3CB
Oxidative Ethanol Degradation III	0.197	0.0179	ALDH1A3
Agranulocyte Adhesion and Diapedesis	0	0.00467	MYH10
Antiproliferative Role of TOB in T Cell Signaling	0	0.00704	CDK2,PABPC4,SMAD3
B Cell Receptor Signaling	0	0.0143	CFL2,CREB3L2,MAP3K3,PIK3CB,PPP3CA,PTPN11,RAP2A,SYNJ2,TCF3
CD27 Signaling in Lymphocytes	0	0.0175	MAP3K3
CD28 Signaling in T Helper Cells	0	0.0058	PIK3CB,PPP3CA,PTPN11
CD40 Signaling	0	0.0149	PIK3CB
CDC42 Signaling	0	0.00522	CFL2,DIAPH1,MYLK
CREB Signaling in Neurons	0	0.0165	ADORA2B,CREB3L2,F2R,FZD1,PIK3CB,PRKAG2,PRKAR2A,RAP2A,TNFRSF11A,VEGFA
CTLA4 Signaling in Cytotoxic T Lymphocytes	0	0.00837	AP1M1,PIK3CB,PPP2R5C,PTPN11
CXCR4 Signaling	0	0.0178	PIK3CB,RAP2A,RHOQ
Calcium-induced T Lymphocyte Apoptosis	0	0.00435	ORAI1,PPP3CA
Chemokine Signaling	0	0.0125	RAP2A
Cholecystokinin/Gastrin-mediated Signaling	0	0.0168	RAP2A,RHOQ
Crosstalk between Dendritic Cells and Natural Killer Cells	0	0.011	FSCN1
Dendritic Cell Maturation	0	0.00507	CREB3L2,FSCN1,PIK3CB
Endothelin-1 Signaling	0	0.0156	MAPK6,PIK3CB,RAP2A
Ephrin B Signaling	0	0.0139	CFL2
Erythropoietin Signaling Pathway	0	0.0113	PIK3CB,RAP2A
FAK Signaling	0	0.00961	ADORA2B,AGO2,F2R,FZD1,PIK3CB,RAP2A,SH3GL1,TCF3,TCF7,TCF7L2
FXR/RXR Activation	0	0.0159	SDC1,SREBF1
Fcγ Receptor-mediated Phagocytosis in Macrophages and Monocytes	0	0.0106	MYO5A
G-Protein Coupled Receptor Signaling	0	0.0171	ADORA2B,CREB3L2,F2R,FZD1,MAP3K3,MYLK,PIK3CB,PPP3CA,PRKAG2,PRKAR2A,RAP2A,RGS10
GP6 Signaling Pathway	0	0.00787	PIK3CB
GPCR-Mediated Nutrient Sensing in Enteroendocrine Cells	0	0.0169	PRKAG2,PRKAR2A
Granulocyte Adhesion and Diapedesis	0	0.00529	SDC1
Gαq Signaling	0	0.0176	PIK3CB,PPP3CA,RHOQ
Huntington's Disease Signaling	0	0.0141	BAX,CREB3L2,DNAJB1,PIK3CB
ICOS-ICOSL Signaling in T Helper Cells	0	0.00592	PIK3CB,PLEKHA1,PPP3CA
IL-12 Signaling and Production in Macrophages	0	0.00735	PIK3CB
IL-13 Signaling Pathway	0	0.00862	PIK3CB
IL-15 Production	0	0.00813	RYK
IL-15 Signaling	0	0.00379	PIK3CB,RAP2A
IL-17 Signaling	0	0.016	PIK3CB,RAP2A,VEGFA
IL-17A Signaling in Airway Cells	0	0.0149	PIK3CB
Induction of Apoptosis by HIV1	0	0.0154	BAX
LXR/RXR Activation	0	0.0163	HADH,SREBF1
Leukocyte Extravasation Signaling	0	0.0104	PIK3CB,PTPN11
Maturity Onset Diabetes of Young (MODY) Signaling	0	0.0127	APPL1
NF-κB Signaling	0	0.00877	IRAK1,MAP3K3,PIK3CB,RAP2A,TNFRSF11A
NUR77 Signaling in T Lymphocytes	0	0.00586	MAP3K3,PCNA,PPP3CA
Necroptosis Signaling Pathway	0	0.0127	PPP3CA,TOMM70
Neuroprotective Role of THOP1 in Alzheimer's Disease	0	0.0167	PRKAG2,PRKAR2A
Oxytocin In Brain Signaling Pathway	0	0.0152	CREB3L2,PIK3CB,RAP2A
PKCθ Signaling in T Lymphocytes	0	0.00717	MAP3K3,PIK3CB,PPP3CA,RAP2A
PPAR Signaling	0	0.00935	RAP2A
Phagosome Formation	0	0.0159	ADORA2B,AP1M1,CFL2,DIAPH1,F2R,FZD1,MAPK6,MYH10,MYLK,PIK3CB,RAP2A
Phagosome Maturation	0	0.00629	VPS37B
Phospholipase C Signaling	0	0.00589	CREB3L2,PPP3CA,RAP2A,RHOQ
RHOGDI Signaling	0	0.014	CFL2,MYH10,RHOQ
Reelin Signaling in Neurons	0	0.00719	PIK3CB
Regulation of Actin-based Motility by Rho	0	0.0172	MYLK,RHOQ
Regulation of IL-2 Expression in Activated and Anergic T Lymphocytes	0	0.00868	PABPC4,PPP3CA,RAP2A,SMAD3
Retinoic acid Mediated Apoptosis Signaling	0	0.0167	TNFRSF10D
Role of IL-17A in Arthritis	0	0.0175	PIK3CB
Role of MAPK Signaling in Inhibiting the Pathogenesis of Influenza	0	0.013	BAX
Role of MAPK Signaling in Promoting the Pathogenesis of Influenza	0	0.0177	BAX,RAP2A
Role of NFAT in Regulation of the Immune Response	0	0.00679	ORAI1,PIK3CB,PPP3CA,RAP2A
Role of PI3K/AKT Signaling in the Pathogenesis of Influenza	0	0.0152	PIK3CB
Role of PKR in Interferon Induction and Antiviral Response	0	0.00735	BAX
Role of Pattern Recognition Receptors in Recognition of Bacteria and Viruses	0	0.00641	PIK3CB
SAPK/JNK Signaling	0	0.00797	MAP3K3,MAP4K5,PIK3CB,RAP2A
SPINK1 Pancreatic Cancer Pathway	0	0.0167	SMAD3
Serotonin Degradation	0	0.0141	ALDH1A3
Sperm Motility	0	0.0118	PRKAG2,PRKAR2A,RYK
Sphingosine-1-phosphate Signaling	0	0.0167	PIK3CB,RHOQ
Synaptic Long Term Depression	0	0.0103	PPP2R5C,RAP2A
Systemic Lupus Erythematosus In B Cell Signaling Pathway	0	0.00968	IRAK1,PIK3CB,PIM2,PPP3CA,PTPN11,RAP2A,SYNJ2
Systemic Lupus Erythematosus In T Cell Signaling Pathway	0	0.0125	CREB3L2,ORAI1,PIK3CB,PPP2R5C,PPP3CA,RAB4A,RAP2A,RHOQ
Systemic Lupus Erythematosus Signaling	0	0.0129	LSM14A,LSM6,PIK3CB,PIM2,PRPF38B,RAP2A,SNRPD1,SNRPE
T Cell Exhaustion Signaling Pathway	0	0.0124	PIK3CB,PPP2R5C,PTPN11,RAP2A,SMAD3,TCF7,VEGFA
T Cell Receptor Signaling	0	0.0114	PIK3CB,PPP3CA,PTPN11,RAP2A,TCF3,TCF7,TCF7L2
TEC Kinase Signaling	0	0.00518	GTF2I,PIK3CB,RHOQ
TREM1 Signaling	0	0.013	IRAK1
Th1 Pathway	0	0.0082	PIK3CB
Th1 and Th2 Activation Pathway	0	0.00581	PIK3CB
Th17 Activation Pathway	0	0.00207	IRAK1
Th2 Pathway	0	0.0073	PIK3CB
Toll-like Receptor Signaling	0	0.0128	IRAK1
Triacylglycerol Degradation	0	0.0169	NDST1
Type I Diabetes Mellitus Signaling	0	0.00196	IRAK1
Type II Diabetes Mellitus Signaling	0	0.0131	PIK3CB,PRKAG2
Wound Healing Signaling Pathway	0	0.00794	RAP2A,VEGFA
Xenobiotic Metabolism AHR Signaling Pathway	0	0.0115	ALDH1A3
